# Supplementary material for: Telomere-to-telomere genome assemblies and population resequencing of diploid and allotetraploid peanut varieties
Source: Nat Genet. 2026 Apr 24;58(5):1151–63. doi: 10.1038/s41588-026-02577-z (PMC13175896; doi:10.1038/s41588-026-02577-z)
Supplement: Supplementary file 4 — Supplementary Tables 1–34. [file 41588_2026_2577_MOESM4_ESM.xlsx]

## Sheet: Supplemental Table 1
Supplemental Table1. Genome sizes and heterozygosity ratios were estimated for the six peanut accessions.
Sample	Kmer	Depth	n_kmer	Genome_size(M)	Revised Genome_size(M)	Heterozygous_rate(%)	Repeat_rate(%)
V14167	17	100	116371529820	1163.72	1154.24	0.19	74.86
K30076	17	46	66221578856	1439.6	1421.7	0.36	76.37
S245	17	47	137570763649	2927.04	2907.28	0.14	85.53
HN873	17	16	45428329549	2839.27	2808.54	0.15	84.39
HN51	17	17	49393821278	2905.52	2865.32	0.19	83.89
S83	17	48	136303775353	2839.66	2818.43	0.22	84.32

## Sheet: Supplemental Table 2
Supplemental Table 2. Summary of the sequencing data for the six peanut accessions.
Data_type	accessions	num_seqs	sum_len(bp)	min_len(bp)	avg_len(bp)	max_len(bp)
HIFI	V14167	12170774	211519944561	90	17379.3	54381
	K30076	9975312	175310736142	102	17574.5	49863
	S245	20361088	316440933112	11000	15541.5	49449
	HN873	12947961	193469439499	81	14942.1	74824
	HN51	14398848	208935215530	95	14510.6	70835
	S83	20673891	316599939392	11000	15314	50103
ONT	V14167	2196450	157224930363	52728	71581.4	455197
	K30076	2204700	155556564537	47846	70556.8	988277
	S245	2032817	198189550137	57000	97495	752751
	HN873	419151	62297283310	93447	148627	772133
	HN51	450222	65712447401	89798	145956	1145012
	S83	1464920	139571293030	52000	95275.7	619809
Hic	V14167_R1	505432853	75590981515	100	149.6	150
	V14167_R2	505432853	75590981515	100	149.6	150
	K30076_R1	500011795	74735230760	100	149.5	150
	K30076_R2	500011795	74735230760	100	149.5	150
	S245_R1	1046239860	156935979000	150	150	150
	S245_R2	1046239860	156935979000	150	150	150
	HN873_R1	695715161	104011534100	100	149.5	150
	HN873_R2	695715161	104011534100	100	149.5	150
	HN51_R1	907053745	135718740669	100	149.6	150
	HN51_R2	907053745	135718740669	100	149.6	150
	S83_R1	1165075163	174761274450	150	150	150
	S83_R2	1165075163	174761274450	150	150	150
Illumina	V14167	874090712	131113606800	150	150	150
	K30076	495632478	74344871700	150	150	150
	S245	3200636568	480095485200	150	150	150
	HN51	341353308	53435389650	150	150	150
	HN873	356235931	55667783100	150	150	150
	S83	2953378472	443006770800	150	150	150

## Sheet: Supplemental Table 3
Supplemental Table 3. Summary of valid paired-end Hi-C reads.
Type	V14167	K30076	S245	HN873	HN51	S83
Valid_interaction_pairs	32892906	32377130	221401246	27631569	59721035	412966052
Valid_interaction_pairs_FF	6477844	6218514	53625868	5340813	5257370	102560792
Valid_interaction_pairs_RR	6470859	6247020	53810968	5354247	5250150	102895611
Valid_interaction_pairs_RF	6496122	6260399	53476862	5328489	5301854	102321314
Valid_interaction_pairs_FR	13448081	13651197	60487548	11608020	43911661	105188335
Dangling_end_pairs	42489470	49982824	81855790	81287764	158451415	26500781
Religation_pairs	17567380	18467045	22474378	21893337	83182990	7334996
Self_Cycle_pairs	17062	12125	46754	7623	17318	70970
Single-end_pairs	0	0	0	0	0	0
Filtered_pairs	21086355	22853355	34369720	22677513	44775922	41712877
Dumped_pairs	37277	31402	81628	36994	35025	130270

## Sheet: Supplemental Table 4
Supplemental Table 4. Summary of the assembled contigs of ONT data.
Type	V14167		K30076		S245		HN873		HN51		S83
	Length(bp)	Count(#)	Length(bp)	Count(#)	Length(bp)	Count(#)	Length(bp)	Count(#)	Length(bp)	Count(#)	Length(bp)	Count(#)
N10	89038879	2	118044866	1	151449592	2	150146130	2	152456606	2	147219361	2
N20	76956807	4	71834628	3	146127935	4	145083704	4	145331852	4	92379496	4
N30	76457668	5	66573917	5	118528772	6	87245693	6	116404582	6	80676179	7
N40	72664415	7	65107361	6	82781520	8	76769829	9	82189557	8	73795246	10
N50	65919366	9	60044501	8	65926831	12	65668772	13	67449742	11	65785404	14
N60	53686780	12	52420194	10	61758600	16	61148685	17	62181791	15	61943441	18
N70	49294452	14	49220819	12	59161518	20	58063448	21	59375958	19	57956286	22
N80	41005174	17	38335453	15	51602151	24	51122018	26	50977945	24	47129018	27
N90	23423255	22	24733057	19	33125953	30	40233237	31	40564392	29	27224715	34
Min.	103351	-	88258	-	75071	-	269465	-	261042	-	139652	-
Max.	91430384	-	118044866	-	157711959	-	158676126	-	158780702	-	158775533	-
Ave.	10966559	-	20908010	-	32489433	-	35155120	-	36458984	-	29468242	-
Total	1359853413	124	1129032579	54	2534175846	78	2531168717	72	2515669929	69	2534268821	86

## Sheet: Supplemental Table 5
Supplemental Table 5. Consensus quality value (QV) score of assembly for the six peanut accessions on different chromosomes.
Chr	V14167	K30076	S245	HN873	HN51	S83
chr01	53.08	-	50.532	45.3618	46.5722	60.2442
chr02	54.649	-	52.9354	51.5411	53.2902	42.9921
chr03	54.5629	-	54.0277	53.3326	47.758	58.9137
chr04	54.8195	-	46.6132	54.6337	51.9557	61.3826
chr05	53.2705	-	49.0419	37.5019	51.0061	60.8964
chr06	44.985	-	51.1348	51.6	49.3929	53.2581
chr07	51.728	-	45.9643	53.2636	46.3964	61.9823
chr08	54.327	-	51.788	51.5619	49.8437	60.7063
chr09	54.7245	-	56.1419	54.1337	53.7432	61.5184
chr10	54.2079	-	54.0805	47.9537	48.2857	57.5495
chr11	-	45.1336	53.2288	50.8684	35.1434	61.3711
chr12	-	45.2915	34.5446	51.7472	45.8997	48.7695
chr13	-	45.5472	51.3329	48.8108	48.5505	59.6898
chr14	-	45.7023	53.4568	51.2222	51.6628	41.0628
chr15	-	44.1753	53.2332	51.5321	50.6231	51.4165
chr16	-	45.804	49.958	52.2425	48.2688	44.0282
chr17	-	45.3824	50.7088	52.6878	49.9102	61.0346
chr18	-	44.921	53.4893	52.7214	49.4749	57.1451
chr19	-	40.2249	50.0364	50.7766	45.4363	49.0598
chr20	-	45.4667	52.4776	47.064	35.9116	59.8257

## Sheet: Supplemental Table 6
Supplemental Table 6. RNA-seq of various tissues for each of the six accessions.
Sample	Developmental stage	Reads number	Average mapping rate(%)
S83_Embryo	Embryo	46731010	0.9724
S83_Root	Root	39614799	0.9667
S83_Cotyledon	Cotyledon	45482617	0.9715
S83_Leaf	Leaf	42778347	0.9734
S83_Hypocotyl	Hypocotyl	43229707	0.9664
S83_Axillary bud	Axillary bud	49576983	0.9697
S83_Apex of main stem	Apex of main stem	51287936	0.9748
S83_Main stem	Main stem	48822962	0.9741
S83_Flower	Flower	40020567	0.9478
S83_Lateral branch	Lateral branch	49092711	0.9704
S83_Root nodule	Root nodule	40710926	0.964
S83_peanut shell.S1	peanut shell	34271072	0.968
S83_Pod.S1	Pod	42811775	0.971
S83_peanut shell.S2	peanut shell	46092440	0.9605
S83_Pod.S2	Pod	10215722	0.9161
S83_peanut shell.S3	peanut shell	39177257	0.9507
S83_Pod.S3	Pod	40099561	0.8882
S83_peanut shell.S4	peanut shell	35689332	0.9433
S83_Pod.S4	Pod	35744431	0.8769
S83_Aerial Peg	Aerial Peg	46051981	0.9441
S83_SubPeg	SubPeg	38473494	0.9296
S245_Embryo	Embryo	37998069	0.9589
S245_Root	Root	43491423	0.9461
S245_Cotyledon	Cotyledon	42818819	0.9576
S245_Leaf	Leaf	43546120	0.9521
S245_Hypocotyl	Hypocotyl	44993576	0.9555
S245_Axillary bud	Axillary bud	57904001	0.9613
S245_Apex of main stem	Apex of main stem	44555722	0.9573
S245_Main stem	Main stem	43429648	0.944
S245_Flower	Flower	43567725	0.9092
S245_Lateral branch	Lateral branch	43735819	0.9529
S245_Root nodule	Root nodule	51536259	0.9338
S245_peanut shell.S1	peanut shell	41480797	0.9265
S245_Pod.S1	Pod	39032817	0.9636
S245_peanut shell.S2	peanut shell	42258317	0.5768
S245_Pod.S2	Pod	45492437	0.9547
S245_peanut shell.S3	peanut shell	40431154	0.7757
S245_Pod.S3	Pod	39847973	0.9576
S245_peanut shell.S4	peanut shell	38963845	0.9012
S245_Pod.S4	Pod	39713060	0.9307
S245_Aerial Peg	Aerial Peg	49267960	0.6605
S245_SubPeg	SubPeg	46420715	0.9501
HN51_Root	Root	32977681	0.9079
HN51_Pod	Pod	24564028	0.9423
HN51_Aerial Peg	Aerial Peg	23292561	0.8922
HN51_Flower	Flower	31798126	0.9039
HN51_Main stem	Main stem	24684038	0.9469
HN51_Leaf	Leaf	21640172	0.9469
HN873_Root	Root	23406996	0.9221
HN873_peanut shell	peanut shell	19352204	0.9087
HN873_Aerial Peg	Aerial Peg	21295153	0.9389
HN873_Flower	Flower	22557427	0.9384
HN873_Main stem	Main stem	21102252	0.9266
HN873_Seed	Seed	22136775	0.943
HN873_Pod	Pod	22928811	0.9121
V14167_Root	Root	21044486	0.8965
V14167_Main stem	Main stem	21813152	0.8767
V14167_Leaf	Leaf	21667740	0.859
V14167_Flower	Flower	23158134	0.9632
V14167_Aerial Peg	Aerial Peg	23879887	0.9574
K30076_Flower	Flower	20778324	0.9431
K30076_Root	Root	23714447	0.9639
K30076_Main stem	Main stem	23941327	0.9774
K30076_Leaf	Leaf	22924159	0.9811

## Sheet: Supplemental Table 7
Supplemental Table 7. Functional annotation of the predicted genes on the six peanut genomes.
Database	V14167		K30076		S245		HN873		HN51		S83
	Gene number	Percentage (%)	Gene number	Percentage (%)	Gene number	Percentage (%)	Gene number	Percentage (%)	Gene number	Percentage (%)	Gene number	Percentage (%)
Annotation	33970	0.987328	35408	0.988774	71368	0.98561	74248	0.988089	73198	0.988014	71334	0.987363
GO	25091	0.729262	26629	0.743619	52331	0.722704	54708	0.728052	54252	0.732284	53252	0.737083
KEGG	17463	0.507557	18467	0.515694	36473	0.503701	38012	0.505862	37725	0.509206	36847	0.510014
Nr	33749	0.980904	35201	0.982994	70854	0.978511	73709	0.980916	72642	0.980509	70880	0.981079
Pfam	24532	0.713015	25791	0.720218	50701	0.700193	52432	0.697763	52143	0.703817	51849	0.717663
Interpro	28043	0.815061	29349	0.819576	57618	0.795719	59997	0.798438	59416	0.801987	58751	0.813196
PANTHER	29268	0.850666	30456	0.850489	59811	0.826005	62364	0.829938	61564	0.83098	60978	0.844021
Swiss-Prot	33378	0.970121	34809	0.972047	69792	0.963845	72833	0.969259	71825	0.969481	70040	0.969452

## Sheet: Supplemental Table 8
Supplemental Table 8. Summary of the length of coding regions in the six peanut accessions.
Accession	type	num_seqs	sum_len	min_len	avg_len	max_len	Q1	Q2	Q3	sum_gap	N50	Q20(%)	Q30(%)
V14167	Protein	34406	12880140	41	374.4	5423	157	305	500	0	510	0	0
K30076	Protein	35810	13111217	38	366	5424	154	295	481	0	495	0	0
S245	Protein	72410	26037831	32	360	5424	147	286	480	0	496	0	0
HN873	Protein	75143	27010934	38	360	5424	151	286	480	0	493	0	0
HN51	Protein	74086	26669090	32	360	5424	152	288	479	0	492	0	0
S83	Protein	72247	26584404	48	368	5424	155	297	488	0	500	0	0

## Sheet: Supplemental Table 9
Supplemental Table 9. Summary of the different types of transposable elements (TEs) in the six peanut accessions.
Type	V14167 (74.65%)			K30076 (77.69%)			S245 (76.47%)			S245A (74.88%)			S245B (77.57%)			HN873 (76.85%)			HN873A (75.62%)			HN873B (78.33%)			HN51 (76.30%)			HN51A (75.02%)			HN51B (77.45%)			S83 (76.24%)			S83A (74.75%)			S83B (77.71%)
	number of elements*	length occupied (bp)	percentage of sequences (%)	number of elements*	length occupied (bp)	percentage of sequences (%)	number of elements*	length occupied (bp)	percentage of sequences (%)	number of elements*	length occupied (bp)	percentage of sequences (%)	number of elements*	length occupied (bp)	percentage of sequences (%)	number of elements*	length occupied (bp)	percentage of sequences (%)	number of elements*	length occupied (bp)	percentage of sequences (%)	number of elements*	length occupied (bp)	percentage of sequences (%)	number of elements*	length occupied (bp)	percentage of sequences (%)	number of elements*	length occupied (bp)	percentage of sequences (%)	number of elements*	length occupied (bp)	percentage of sequences (%)	number of elements*	length occupied (bp)	percentage of sequences (%)	number of elements*	length occupied (bp)	percentage of sequences (%)	number of elements*	length occupied (bp)	percentage of sequences (%)
Retroelements	412067	678464327	57.61	611239	964242113	64.92	961130	1615061518	62.22	430104	674422964	59.18	616208	942977790	64.76	1084095	1624544123	61.94	423551	671813413	58.15	550113	956669255	65.2	1054930	1629355241	62.07	424147	674878409	58.46	553303	950081375	64.61	995523	1605009436	61.27	427538	669170855	58.1	590026	940404284	64.07
SINEs:	865	152908	0.01	891	114206	0.01	3008	418222	0.02	857	107524	0.01	0	0	0	2461	361640	0.01	1136	123395	0.01	1359	182265	0.01	4375	482161	0.02	835	101400	0.01	0	0	0	1824	291210	0.01	785	90829	0.01	2104	561396	0.04
Penelope	0	0	0	1579	121363	0.01	2905	195599	0.01	1028	190959	0.02	0	0	0	737	64941	0	1310	238260	0.02	734	182309	0.01	0	0	0	700	124670	0.01	0	0	0	0	0	0	0	0	0	0	0	0
LINEs:	31985	18119564	1.54	34385	27069246	1.82	80683	45377471	1.75	32043	17175424	1.51	45596	25681892	1.76	90857	47640558	1.82	29590	17672335	1.53	38820	25202802	1.72	75738	42537540	1.62	26965	17018596	1.47	32877	22866227	1.56	68592	44832389	1.71	42577	19960257	1.73	43321	25781344	1.76
CRE/SLACS	0	0	0	0	0	0	0	0	0	0	0	0	0	0	0	0	0	0	0	0	0	0	0	0	0	0	0	0	0	0	0	0	0	0	0	0	0	0	0	0	0	0
L2/CR1/Rex	2342	525508	0.04	3724	1039254	0.07	6159	553435	0.02	8241	1041116	0.09	7687	1020389	0.07	17671	2666147	0.1	1004	210524	0.02	3375	400652	0.03	13245	1552792	0.06	3402	646348	0.06	843	195232	0.01	13805	1535377	0.06	4080	572256	0.05	10201	1062226	0.07
R1/LOA/Jockey	390	42465	0	199	53385	0	0	0	0	0	0	0	0	0	0	0	0	0	0	0	0	0	0	0	1301	280512	0.01	0	0	0	0	0	0	2284	786323	0.03	3241	263204	0.02	0	0	0
R2/R4/NeSL	3890	371469	0.03	0	0	0	4751	420050	0.02	1584	109534	0.01	3150	637982	0.04	11029	1580866	0.06	3327	276128	0.02	2941	1012210	0.07	2097	174268	0.01	4656	663305	0.06	6355	516660	0.04	0	0	0	8356	1730233	0.15	1030	203460	0.01
RTE/Bov-B	8035	3663226	0.31	3630	2793045	0.19	10640	6360145	0.25	3718	2949023	0.26	6599	3341085	0.23	12099	6452924	0.25	3807	2985812	0.26	4579	2886782	0.2	11297	6544071	0.25	3591	2972143	0.26	3922	2798641	0.19	6544	5667769	0.22	3929	2997330	0.26	3764	2764491	0.19
L1/CIN4	17328	13516896	1.15	25253	23062199	1.55	53394	37040421	1.43	15522	12001516	1.05	28160	20682436	1.42	46178	36351728	1.39	19844	13822988	1.2	27191	20720849	1.41	47798	33985897	1.29	14240	12372805	1.07	20217	18693625	1.27	45959	36842920	1.41	22971	14397234	1.25	27343	21403804	1.46
LTR elements:	379217	660191855	56.06	575963	937058661	63.09	877439	1569265825	60.46	397204	657140016	57.67	570612	917295898	62.99	990777	1576541925	60.11	392825	654017683	56.61	509934	931284188	63.47	974817	1586335540	60.44	396347	657758413	56.98	520426	927215148	63.06	925107	1559885837	59.55	384176	649119769	56.36	544601	914061544	62.27
BEL/Pao	243	74957	0.01	0	0	0	0	0	0	300	304706	0.03	214	59112	0	0	0	0	0	0	0	0	0	0	1218	221809	0.01	101	85159	0.01	55	28157	0	650	250207	0.01	0	0	0	0	0	0
Ty1/Copia	48855	42653581	3.62	56525	52726458	3.55	100006	91667023	3.53	55942	42806652	3.76	51384	49971691	3.43	104248	91039246	3.47	45754	41196691	3.57	61880	52819659	3.6	115655	95134150	3.62	40194	40805859	3.53	61196	52720946	3.59	94162	90581814	3.46	48204	39939358	3.47	56576	49962559	3.4
Gypsy/DIRS1	323191	610068160	51.8	485044	873689677	58.83	764927	1462420376	56.34	322622	603318759	52.94	507615	858943627	58.98	875503	1472709409	56.15	341480	606045029	52.46	440607	869907849	59.29	775369	1467666966	55.91	348984	606363550	52.53	452597	868172037	59.04	820402	1455873953	55.58	329858	601685384	52.24	479546	857132644	58.39
Retroviral	1078	945695	0.08	1050	779949	0.05	1474	2248677	0.09	0	0	0	4227	474426	0.03	2122	987341	0.04	508	394901	0.03	541	372893	0.03	1980	229501	0.01	356	84220	0.01	0	0	0	1093	258607	0.01	2080	967486	0.08	1122	300698	0.02
DNA transposons	171609	53035152	4.5	203761	69241066	4.66	355259	117387256	4.52	182709	54253684	4.76	199669	65310406	4.48	393112	127262712	4.85	169536	54449193	4.71	193184	66035700	4.5	384458	118637513	4.52	159755	51881669	4.49	197507	64959651	4.42	385085	126835313	4.84	166021	52740607	4.58	211108	69117006	4.71
hobo-Activator	48650	12791132	1.09	59393	17362249	1.17	91062	27633652	1.06	49208	13336968	1.17	63055	18084615	1.24	108688	32249411	1.23	50767	16153190	1.4	55472	16720918	1.14	110643	33531373	1.28	44237	13799191	1.2	52926	14077615	0.96	98729	28304254	1.08	44323	13547988	1.18	61233	16903011	1.15
Tc1-IS630-Pogo	978	182112	0.02	650	179531	0.01	2170	364497	0.01	0	0	0	0	0	0	0	0	0	141	17891	0	0	0	0	8066	1003203	0.04	1146	102871	0.01	0	0	0	2310	1134650	0.04	0	0	0	0	0	0
En-Spm	0	0	0	0	0	0	0	0	0	0	0	0	0	0	0	0	0	0	0	0	0	0	0	0	0	0	0	0	0	0	0	0	0	0	0	0	0	0	0	0	0	0
MULE-MuDR	52773	22624002	1.92	63287	28452008	1.92	136136	53059097	2.04	50724	21469820	1.88	63375	27266252	1.87	117415	48776894	1.86	48040	21275158	1.84	57074	27995207	1.91	108788	46057013	1.75	46961	22003558	1.91	58812	26388249	1.79	95788	45519707	1.74	57441	23460432	2.04	71205	30203303	2.06
PiggyBac	88	8548	0	0	0	0	0	0	0	133	35863	0	0	0	0	0	0	0	0	0	0	0	0	0	0	0	0	0	0	0	0	0	0	0	0	0	0	0	0	0	0	0
Tourist/Harbinger	3648	1962685	0.17	5060	2131806	0.14	13624	4277029	0.16	4981	2350350	0.21	3133	1730802	0.12	22734	8154302	0.31	3766	1648718	0.14	6065	2676084	0.18	15979	4694155	0.18	5358	2011651	0.17	6461	2154500	0.15	19028	4948355	0.19	3356	1550878	0.13	3019	1703997	0.12
Other (Mirage, P-element, Transib)	4123	401986	0.03	3123	795279	0.05	0	0	0	0	0	0	0	0	0	3801	1456880	0.06	0	0	0	110	43944	0	2787	478523	0.02	0	0	0	1177	213256	0.01	0	0	0	2136	151563	0.01	0	0	0
Rolling-circles	6097	3905315	0.33	6351	4570756	0.31	27230	13539019	0.52	8880	4682383	0.41	10733	6022109	0.41	58132	10661621	0.41	12107	5370361	0.46	16105	7606263	0.52	22804	13531234	0.52	9610	5592883	0.48	15894	7011980	0.48	9872	7622317	0.29	30284	7165047	0.62	11217	6338228	0.43
Unclassified:	389386	143689599	12.2	476214	115760203	7.79	929971	238988776	9.21	352210	119889939	10.52	442162	115225622	7.91	813872	237271576	9.05	387339	129570494	11.21	541699	117794480	8.03	943107	236673214	9.02	355051	133486997	11.56	504873	114465497	7.78	913085	249239428	9.51	337869	131840278	11.45	435079	121235725	8.26
Total interspersed repeats:		875189078	74.31	0	1149243382	77.38	0	1971437550	75.95		848566587	74.47		1123513818	77.15		1989078411	75.84		855833100	74.08		1140499435	77.73		1984665968	75.61		860247075	74.52		1129506523	76.81	0	1981084177	75.62		853751740	74.12		1130757015	77.03
Small RNA:	0	0	0	0	0	0	0	0	0	0	0	0	0	0	0	0	0	0	0	0	0	0	0	0	0	0	0	0	0	0	0	0	0	0	0	0	0	0	0	0	0	0
Satellites:	402	133275	0.01	0	8426824	0.32	0	0	0.32	108	52098	0	0	0	0	0	0	0	0	0	0	0	0	0	1646	4476656	0.17	423	163579	0.01	889	2356964	0.16	902	8426824	0.32	295	83356	0.01	625	3528608	0.24
Simple repeats:	0	0	0	0	0	0	0	0	0	0	0	0	191	6889	0	0	0	0	0	0	0	0	0	0	0	0	0	0	0	0	0	0	0	0	0	0	0	0	0	100	3449	0
Low complexity:	0	0	0	0	0	0	0	0	0	0	0	0	0	0	0	0	0	0	0	0	0	0	0	0	0	0	0	0	0	0	0	0	0	0	0	0	0	0	0	0	0	0
* most repeats fragmented by insertions or deletions have been counted as one element

## Sheet: Supplemental table 10
Supplemental Table 10. The numbers of insertion TEs in four satges.
Sample (Mya)	all_TE				all_Copia				all_Gypsy				Gypsy_Athila				Gypsy_CRM				Gypsy_Galadriel				Gypsy_mixture				Gypsy_Ogre				Gypsy_Reina				Gypsy_Retand				Gypsy_Tekay				Gypsy_unknown				Copia_Ale
	<=0.011	0.011-0.101	0.101-0.301	>0.301	<=0.011	0.011-0.101	0.101-0.301	>0.301	<=0.011	0.011-0.101	0.101-0.301	>0.301	<=0.011	0.011-0.101	0.101-0.301	>0.301	<=0.011	0.011-0.101	0.101-0.301	>0.301	<=0.011	0.011-0.101	0.101-0.301	>0.301	<=0.011	0.011-0.101	0.101-0.301	>0.301	<=0.011	0.011-0.101	0.101-0.301	>0.301	<=0.011	0.011-0.101	0.101-0.301	>0.301	<=0.011	0.011-0.101	0.101-0.301	>0.301	<=0.011	0.011-0.101	0.101-0.301	>0.301	<=0.011	0.011-0.101	0.101-0.301	>0.301	<=0.011
V14167	284	1445	5323	9553	47	98	289	607	207	1118	4388	7057	23	753	3519	6015	0	0	0	23	15	8	15	34	0	0	0	0	0	0	0	11	2	10	6	40	168	304	695	909	0	61	183	156	12	132	451	932	13
K30076	467	1439	3433	15873	122	189	275	952	247	861	2417	10882	136	589	1997	9184	1	2	5	38	8	9	16	35	0	0	0	3	0	2	2	36	4	1	7	40	39	58	222	1429	60	204	183	270	58	288	496	2392	51
S245A	320	1381	4553	9816	61	113	253	630	182	1043	3760	7226	25	727	2997	6155	0	0	0	21	3	5	19	31	0	0	0	0	0	0	0	12	7	4	11	30	132	241	572	963	17	73	176	143	7	113	373	986	20
S245B	354	1377	3208	15483	109	193	301	960	154	809	2201	10615	71	534	1789	8963	1	1	4	34	4	12	20	36	0	0	0	1	0	2	2	39	2	1	8	38	27	52	223	1386	53	211	170	270	28	277	452	2331	56
HN873A	321	1380	4695	9843	55	113	251	630	190	1042	3904	7237	22	736	3128	6155	0	0	0	21	4	2	17	36	0	0	0	0	0	0	0	11	5	2	10	31	145	238	588	979	20	71	174	142	10	109	368	1015	19
HN873B	407	1376	3307	15605	108	189	306	968	188	801	2281	10695	86	534	1867	9049	1	2	3	36	5	11	20	34	0	0	0	2	0	2	2	37	6	1	8	38	31	53	220	1382	62	202	178	275	37	280	480	2323	57
HN51A	337	1379	4658	9617	57	111	247	623	198	1042	3870	7050	30	736	3106	5979	0	0	0	21	2	4	18	35	0	0	0	0	0	0	0	12	5	2	11	30	150	233	580	966	16	73	168	144	7	110	366	992	20
HN51B	424	1381	3295	15477	112	189	298	974	190	815	2269	10558	87	540	1850	8942	1	2	4	33	5	9	20	37	0	0	0	3	0	2	2	40	6	1	8	40	28	58	213	1371	69	207	185	271	39	274	479	2284	57
S83A	393	1443	4715	9713	60	121	247	626	207	1080	3908	7142	37	753	3151	6079	0	0	0	21	5	3	19	31	0	0	0	0	0	0	0	12	5	2	11	28	145	247	563	957	21	82	177	149	5	122	387	991	15
S83B	427	1389	3326	15523	113	177	314	963	179	818	2286	10605	92	539	1860	8982	1	2	4	32	4	9	23	33	0	0	0	3	0	2	2	39	2	2	8	38	28	54	227	1375	58	213	175	267	26	280	477	2375	58
[truncated: 39 more columns]

[truncated: 24 more sheets: Supplemental Table 11, Supplemental Table 12, Supplemental Table 13, Supplement Table 14, Supplemental Table 15, Supplemental Table 16, Supplemental Table 17, Supplemental Table 18, Supplement Table 19, Supplement Table 20, Supplementary Table 21, Supplementary Table 22, Supplementary Table 23, Supplementary Table 24, Supplementary Table 25, Supplementary Table 26, Supplementary Table 27, Supplementary Table 28, Supplementary Table 29, Supplementary Table 30 …]
