# Supplementary material for: Telomere-to-telomere genome assemblies and population resequencing of diploid and allotetraploid peanut varieties
Source: Nat Genet. 2026 Apr 24;58(5):1151–63. doi: 10.1038/s41588-026-02577-z (PMC13175896; doi:10.1038/s41588-026-02577-z)
Supplement: Supplementary file 5 — Statistical source data for Supplementary Figs. 20–23 and Supplementary Notes Figs. 1 and 2. [file 41588_2026_2577_MOESM5_ESM.xlsx]

## Sheet: Supplementary Fig. 20
Sample Name	Target Name	Ct1	Ct2	Ct3	Average Ct	∆ct1	∆ct2	∆ct3	Average ∆ct	∆∆ct1	∆∆ct2	∆∆ct3	power(2-∆∆ct1)	power(2-∆∆ct2)	power(2-∆∆ct3)	Average power	stdev
Main stem	WRI	34.8514	38.0408	36.6574	36.5165	10.7332	13.9226	12.5392		3.39828	6.5877	5.2043	0.0948451	0.0103969	0.0271238	0.0441219	0.0447166
Main stem tip	WRI	37.6262	37.3303	36.3619	37.1061	12.7014	12.4054	11.437		5.36651	5.07056	4.10216	0.0242392	0.0297583	0.0582272	0.0374082	0.0182397
Main stem leaf	WRI	35.0119	34.33	34.6558	34.6659	9.59819	8.91628	9.24207		2.26333	1.58142	1.90721	0.208291	0.334154	0.266608	0.269684	0.0629877
Lateral branch	WRI	34.2056	35.8583	35.5829	35.2156	10.5725	12.2252	11.9498		3.23763	4.89032	4.61494	0.106017	0.0337184	0.0408098	0.0601817	0.0398525
Lateral branch tip	WRI	36.2295	35.693	35.6996	35.874	10.8467	10.3102	10.3168		3.51184	2.97532	2.98193	0.087666	0.127157	0.126575	0.113799	0.0226339
Lateral branch leaf	WRI	35.8459	35.6958	35.556	35.6992	9.75993	9.60989	9.47011		2.42506	2.27503	2.13524	0.186202	0.206609	0.227629	0.206813	0.0207144
Leaf axil	WRI	34.1643	34.9691	35.1561	34.7631	10.6603	11.4651	11.6521		3.32543	4.1302	4.31721	0.0997573	0.0571065	0.0501637	0.0690091	0.026854
Root	WRI	34.5049	35.6782	35.7234	35.3022	10.5204	11.6937	11.7389		3.18551	4.3588	4.404	0.109917	0.0487382	0.047235	0.0686302	0.0357637
Peg	WRI	35.9291	38.1935	34.9719	36.3648	11.0999	13.3643	10.1426		3.76501	6.02944	2.80777	0.0735561	0.0153094	0.142816	0.0772272	0.0638325
Pod shell	WRI	37.1537	36.9641	37.0371	37.0516	16.3929	16.2033	16.2763		9.05807	8.86845	8.94145	0.00187608	0.00213959	0.00203402	0.00201656	0.00013262
Anther	WRI	35.5053	35.5429	35.484	35.5107	6.46851	6.50614	6.44722		-0.866357	-0.828724	-0.887643	1.82305	1.77611	1.85015	1.81644	0.037459
Sepal	WRI	37.3812	37.4953	36.5298	37.1354	7.72212	7.83622	6.87067		0.387255	0.501356	-0.464203	0.764583	0.706442	1.37955	0.950193	0.372973
Petal	WRI	38.1381	39.0099	36.7132	37.9537	10.1882	11.06	8.76326		2.85336	3.72511	1.4284	0.138374	0.075619	0.371544	0.195179	0.155926
Ovary	WRI	36.4471	35.2494	36.1501	35.9489	9.80083	8.60309	9.50388		2.46596	1.26822	2.16901	0.180997	0.415171	0.222364	0.272844	0.124982
seed coat.S1	WRI	29.3192	28.7541	28.6547	28.9093	7.74476	7.17962	7.08023	7.33487	0.409895	-0.155252	-0.254642	0.752678	1.11362	1.19304	1.01978	0.2347
pod.S1	WRI	22.8769	22.7398	22.653	22.7566	2.01235	1.87526	1.78847		-5.32252	-5.4596	-5.5464	40.0163	44.0052	46.7341	43.5852	3.37851
seed coat.S2	WRI	29.8584	29.9289	29.8449	29.8774	8.28625	8.35675	8.27277		0.951382	1.02188	0.937903	0.517137	0.492474	0.521991	0.510534	0.0158274
pod.S2	WRI	21.6354	21.5035	21.4855	21.5415	1.4074	1.27546	1.25751		-5.92747	-6.05941	-6.07736	60.8621	66.6904	67.5255	65.026	3.63013
seed coat.S3	WRI	28.9539	29.7943	29.2872	29.3452	8.12719	8.96763	8.46049		0.792318	1.63276	1.12563	0.577415	0.322471	0.458303	0.45273	0.127563
pod.S3	WRI	21.859	21.7279	21.8592	21.8154	2.50896	2.37788	2.5092		-4.82591	-4.95699	-4.82567	28.3624	31.0601	28.3577	29.2601	1.55889
seed coat.S4	WRI	31.8073	31.3336	31.9309	31.6906	11.0132	10.5396	11.1368		3.67838	3.20468	3.80195	0.0781085	0.108466	0.0716967	0.0860905	0.0196413
pod.S4	WRI	19.8423	19.6966	19.8029	19.7806	0.932838	0.787122	0.893367		-6.40203	-6.54775	-6.4415	84.5674	93.5552	86.913	88.3452	4.66191
seed coat.S5	WRI	31.0403	31.9471	31.7369	31.5748	9.57388	10.4807	10.2705		2.23901	3.14582	2.93561	0.211832	0.112983	0.130706	0.15184	0.0527044
pod.S5	WRI	21.4331	21.4042	21.6017	21.4797	0.969515	0.940622	1.13812		-6.36535	-6.39425	-6.19675	82.4446	84.1124	73.3512	79.9694	5.79185
Sample Name	Target Name	Ct1	Ct2	Ct3	Average Ct
Main stem	ACT	23.9346	24.4426	23.9775	24.1183
Main stem tip	ACT	24.4049	25.1277	25.242	24.9249
Main stem leaf	ACT	25.1593	25.6064	25.4755	25.4138
Lateral branch	ACT	23.551	23.7483	23.6	23.6331
Lateral branch tip	ACT	25.0844	25.3165	25.7475	25.3828
Lateral branch leaf	ACT	26.0685	26.2406	25.9487	26.0859
Leaf axil	ACT	23.4218	23.5383	23.5519	23.504
Root	ACT	23.9594	23.9515	24.0427	23.9845
Peg	ACT	24.9857	24.7401	24.7618	24.8292
Pod shell	ACT	20.7658	20.9858	20.5307	20.7607
Anther	ACT	28.9965	29.3695	28.7444	29.0368
Sepal	ACT	29.9056	29.8685	29.2032	29.6591
Petal	ACT	27.7199	27.9056	28.2242	27.9499
Ovary	ACT	26.3475	26.7585	26.8328	26.6463
seed coat.S1	ACT	21.4618	21.6991	21.5625	21.5745
pod.S1	ACT	21.0205	20.7387	20.8345	20.8645
seed coat.S2	ACT	21.5738	21.614	21.5286	21.5721
pod.S2	ACT	20.1004	20.5377	20.0459	20.228
seed coat.S3	ACT	20.9029	20.8015	20.7758	20.8267
pod.S3	ACT	19.0869	19.5058	19.4574	19.35
seed coat.S4	ACT	20.9225	20.5973	20.8624	20.7941
pod.S4	ACT	18.9556	18.6823	19.0906	18.9095
seed coat.S5	ACT	21.4127	21.4057	21.5809	21.4664
pod.S5	ACT	20.3068	20.4934	20.5906	20.4636

## Sheet: Supplementary Fig. 21
Sample Name	Target Name	Ct1	Ct2	Ct3	Average Ct	∆ct1	∆ct2	∆ct3	Average ∆ct	∆∆ct1	∆∆ct2	∆∆ct3	power(2-∆∆ct1)	power(2-∆∆ct2)	power(2-∆∆ct3)	Average power
792	WRI	28.5137	28.4825	28.2885	28.4283	1.72158	1.69037	1.49639		-6.52552	-6.55674	-6.75072	92.1253	94.1404	107.688	97.9847
35	WRI	26.1439	26.3148	25.9616	26.1401	3.31059	3.48149	3.12823		-4.93652	-4.76562	-5.11888	30.6225	27.2015	34.7486	30.8575
96	WRI	24.5535	24.261	24.4389	24.4178	1.83668	1.54415	1.72207		-6.41043	-6.70296	-6.52504	85.061	104.182	92.0943	93.779
787	WRI	25.9136	25.6776	25.8637	25.8183	2.64088	2.40486	2.59094		-5.60623	-5.84225	-5.65617	48.7129	57.3711	50.4285	52.1708
542	WRI	28.1941	28.0172	27.8953	28.0355	4.57537	4.39842	4.27651		-3.67174	-3.84869	-3.9706	12.7439	14.4069	15.6772	14.276
400	WRI	27.3196	27.4519	27.1945	27.322	4.21973	4.35208	4.09466		-4.02738	-3.89503	-4.15245	16.3065	14.8772	17.7833	16.3223
83	WRI	25.1112	24.9918	25.2054	25.1028	2.81456	2.69516	2.9088		-5.43254	-5.55195	-5.33831	43.1875	46.914	40.4568	43.5195
692	WRI	25.4997	25.3607	25.4597	25.4401	2.32659	2.18758	2.28653		-5.92052	-6.05953	-5.96058	60.5695	66.6961	62.2748	63.1801
538	WRI	25.6389	25.8346	25.7661	25.7465	2.21018	2.40593	2.33736		-6.03693	-5.84118	-5.90975	65.6593	57.3285	60.119	61.0356
406	WRI	27.2331	27.3937	27.5634	27.3967	2.4593	2.61992	2.78958		-5.78781	-5.62719	-5.45753	55.2464	49.4256	43.942	49.538
408	WRI	27.0286	26.9929	27.2188	27.0801	1.4323	1.39666	1.62249		-6.81481	-6.85045	-6.62462	112.58	115.396	98.6753	108.884
102	WRI	24.4798	24.3999	24.6479	24.5092	2.65338	2.57343	2.82142		-5.59373	-5.67368	-5.42569	48.2926	51.0443	42.9829	47.4399
101	WRI	25.2284	24.9516	24.8311	25.0037	3.26986	2.99307	2.87258		-4.97724	-5.25403	-5.37453	31.4992	38.1612	41.4854	37.0486
832	WRI	25.4198	25.3488	25.5355	25.4347	2.87656	2.8055	2.9922		-5.37055	-5.44161	-5.25491	41.3711	43.4598	38.1842	41.005
262	WRI	23.2627	23.1393	23.3401	23.2474	1.37931	1.25582	1.45667		-6.8678	-6.99129	-6.79044	116.792	127.229	110.694	118.239
794	WRI	29.9121	30.0595	30.1763	30.0493	2.59419	2.74159	2.85841		-5.65292	-5.50552	-5.3887	50.3151	45.4282	41.8947	45.8794
779	WRI	33.1839	34.1451	35.1165	34.1485	11.4008	12.362	13.3334		3.15372	4.11492	5.08633	0.112366	0.0577145	0.0294349	0.0665052
218	WRI	34.8095	33.9549	34.9998	34.5881	13.1231	12.2685	13.3135		4.87601	4.02142	5.06636	0.0340546	0.0615789	0.0298452	0.0418262
41	WRI	35.9677	34.3916	35.8488	35.4027	11.4711	9.895	11.3522		3.22402	1.64789	3.1051	0.107022	0.319107	0.116217	0.180782
53	WRI	28.5278	29.1299	27.9745	28.5441	8.23085	8.8329	7.67757	8.24711	-0.0162557	0.585789	-0.569534	1.01133	0.666285	1.48404	1.05389
168	WRI	31.1493	32.1408	32.2548	31.8483	10.3855	11.3771	11.4911		2.13844	3.12995	3.24396	0.227126	0.114233	0.105553	0.148971
381	WRI	32.7469	33.326	33.5051	33.1927	11.4064	11.9855	12.1646		3.15927	3.73837	3.91749	0.111935	0.074927	0.0661785	0.0843467
834	WRI	32.9445	32.8816	31.6836	32.5032	11.145	11.0821	9.88408		2.89791	2.83495	1.63698	0.134166	0.14015	0.32153	0.198615
243	WRI	33.2718	32.6158	33.9325	33.2734	10.2991	9.64312	10.9599		2.052	1.39602	2.71276	0.24115	0.379977	0.152538	0.257888
386	WRI	32.3734	32.8156	31.8781	32.3557	10.1561	10.5983	9.66083		1.90898	2.35122	1.41372	0.266281	0.195981	0.375342	0.279201
432	WRI	33.137	33.3069	32.8765	33.1068	9.98239	10.1523	9.72192		1.73528	1.90518	1.47482	0.30035	0.266983	0.359779	0.309038
611	WRI	33.4109	33.6211	32.8321	33.288	12.7319	12.942	12.1531		4.48475	4.69494	3.90597	0.0446638	0.0386086	0.0667093	0.0499939
226	WRI	32.6956	34.4618	34.3543	33.8373	9.71991	11.486	11.3786		1.4728	3.23893	3.13149	0.360283	0.105922	0.114111	0.193439
618	WRI	35.1671	36.287	36.3555	35.9365	10.74	11.8599	11.9284		2.49286	3.61277	3.68126	0.177654	0.0817425	0.0779528	0.11245
249	WRI	33.975	34.502	34.0545	34.1772	11.514	12.041	11.5935		3.26685	3.79394	3.34637	0.103892	0.0720958	0.0983199	0.0914358
136	WRI	35.5641	34.8232	35.8831	35.4234	13.0306	12.2897	13.3496		4.78353	4.04258	5.10249	0.036309	0.0606823	0.0291069	0.0420327
778	WRI	34.7489	37.9052	36.9285	36.5275	12.7284	15.8847	14.908		4.48134	7.63761	6.66092	0.0447696	0.00502169	0.00988242	0.0198913
Sample Name	Target Name	Ct1	Ct2	Ct3	Average Ct
792	ACT	26.6456	26.1126	27.6183	26.7921
35	ACT	22.9134	22.7255	22.8611	22.8333
96	ACT	23.2567	21.8736	23.0202	22.7168
787	ACT	23.0176	23.3148	23.4858	23.2727
542	ACT	23.3926	23.7804	23.6833	23.6188
400	ACT	22.8333	23.0536	23.4126	23.0998
83	ACT	22.0768	22.5669	22.2462	22.2966
692	ACT	23.0741	23.3418	23.1036	23.1732
538	ACT	23.2153	23.5793	23.4915	23.4287
406	ACT	24.7188	24.7802	24.8224	24.7738
408	ACT	25.7281	26.7353	24.3254	25.5963
102	ACT	22.251	21.9754	21.253	21.8265
101	ACT	21.7089	22.2169	21.9498	21.9585
832	ACT	22.3505	22.675	22.6043	22.5433
262	ACT	21.7791	21.883	21.9882	21.8834
794	ACT	27.4804	27.1148	27.3587	27.3179
779	ACT	21.8891	21.5639	21.8962	21.7831
218	ACT	21.4093	21.6521	21.9977	21.6864
41	ACT	24.4842	24.5009	24.5047	24.4966
53	ACT	19.886	20.1636	20.8413	20.297
168	ACT	20.4868	20.4414	21.3631	20.7638
381	ACT	21.5691	21.4578	20.9947	21.3405
834	ACT	21.3473	22.2917	21.7595	21.7995
243	ACT	22.7779	23.4828	22.6574	22.9727
386	ACT	22.4867	21.9814	22.1837	22.2173
432	ACT	23.1699	23.2026	23.0913	23.1546
611	ACT	21.2701	20.2887	20.4783	20.679
226	ACT	22.2633	23.3768	23.2871	22.9757
618	ACT	23.8979	24.7312	24.6523	24.4271
249	ACT	22.4345	22.3814	22.567	22.461
136	ACT	22.3432	22.8642	22.393	22.5335
778	ACT	22.2302	22.2038	21.6274	22.0205
Sample Name	Target Name	Ct1	Ct2	Ct3	Average Ct	∆ct1	∆ct2	∆ct3	Average ∆ct	∆∆ct1	∆∆ct2	∆∆ct3	power(2-∆∆ct1)	power(2-∆∆ct2)	power(2-∆∆ct3)	Average power
792	ABI3	27.6224	27.6057	28.582	27.9367	0.83022	0.813573	1.78986		-3.19562	-3.21227	-2.23598	9.16173	9.26806	4.71082	7.71354
35	ABI3	24.3113	24.3333	24.0954	24.2467	1.47796	1.49995	1.26208		-2.54788	-2.52589	-2.76376	5.84774	5.7593	6.79165	6.1329
96	ABI3	24.2538	24.4932	24.1473	24.2981	1.53694	1.77643	1.43047		-2.4889	-2.24941	-2.59537	5.61351	4.7549	6.04342	5.47061
787	ABI3	24.5684	24.7999	24.8077	24.7253	1.29564	1.52718	1.53499		-2.7302	-2.49866	-2.49085	6.63549	5.65161	5.6211	5.9694
542	ABI3	25.6407	25.5553	25.8117	25.6693	2.0219	1.93659	2.19299		-2.00394	-2.08925	-1.83285	4.01093	4.25526	3.56241	3.94287
400	ABI3	24.8913	25.5637	24.9096	25.1216	1.79148	2.4639	1.80979		-2.23436	-1.56194	-2.21605	4.70553	2.9525	4.64619	4.1014
83	ABI3	24.0102	24.233	24.4043	24.2158	1.71358	1.93631	2.1077		-2.31226	-2.08953	-1.91814	4.9666	4.25609	3.77935	4.33402
692	ABI3	24.9402	24.9261	24.7423	24.8695	1.76706	1.75289	1.56915		-2.25878	-2.27295	-2.45669	4.78587	4.83309	5.48955	5.03617
538	ABI3	25.555	25.589	25.4956	25.5465	2.12633	2.16024	2.06691		-1.89951	-1.86559	-1.95893	3.73087	3.64418	3.88772	3.75426
406	ABI3	26.9489	26.5639	26.4937	26.6688	2.1751	1.79008	1.71987		-1.85073	-2.23576	-2.30597	3.60684	4.71009	4.945	4.42064
408	ABI3	25.4848	25.7145	25.854	25.6845	-0.111445	0.118265	0.257749		-4.13728	-3.90757	-3.76809	17.5973	15.0071	13.6241	15.4095
102	ABI3	23.5254	23.4667	23.264	23.4187	1.69892	1.6402	1.43753		-2.32692	-2.38564	-2.58831	5.01734	5.22575	6.01392	5.41901
101	ABI3	23.4767	23.4123	23.5074	23.4655	1.51821	1.45382	1.54893		-2.50763	-2.57202	-2.47691	5.68686	5.9464	5.56705	5.73344
832	ABI3	23.3874	23.2922	23.4477	23.3758	0.844091	0.748933	0.904453		-3.18175	-3.27691	-3.12139	9.07406	9.69275	8.70224	9.15635
262	ABI3	22.6022	22.6583	22.692	22.6508	0.718729	0.774862	0.808594		-3.30711	-3.25098	-3.21725	9.89782	9.5201	9.3001	9.57267
794	ABI3	28.8133	28.8164	29.6282	29.086	1.49536	1.49845	2.31029		-2.53048	-2.52739	-1.71555	5.77765	5.76529	3.28422	4.94239
779	ABI3	25.1325	24.7802	24.1332	24.682	3.34947	2.99709	2.35015		-0.676371	-1.02875	-1.67568	1.59812	2.04026	3.19471	2.27769
218	ABI3	24.2689	24.4905	24.7388	24.4994	2.5825	2.8041	3.05245		-1.44334	-1.22174	-0.973388	2.7195	2.33228	1.96345	2.33841
41	ABI3	27.5223	27.8814	28.6004	28.0014	3.02573	3.38482	4.1038		-1.00011	-0.641019	0.0779635	2.00015	1.55943	0.947394	1.50232
53	ABI3	22.8421	23.261	23.237	23.1133	2.54508	2.96399	2.94004		-1.48076	-1.06185	-1.0858	2.79095	2.08761	2.12256	2.3337
168	ABI3	23.36	23.7667	23.5779	23.5682	2.59624	3.00296	2.81417		-1.4296	-1.02288	-1.21167	2.69373	2.03197	2.31605	2.34725
381	ABI3	24.6634	25.5692	24.9546	25.0624	3.32283	4.22866	3.61408		-0.703009	0.202821	-0.411761	1.6279	0.86885	1.33031	1.27569
834	ABI3	24.7994	24.523	24.8625	24.7283	2.99989	2.72345	3.06303		-1.02595	-1.30239	-0.96281	2.0363	2.46637	1.9491	2.15059
243	ABI3	25.9356	25.8608	26.2807	26.0257	2.96294	2.88808	3.30801		-1.0629	-1.13776	-0.717834	2.08913	2.20039	1.64471	1.97808
386	ABI3	24.7841	24.1999	25.0528	24.679	2.56684	1.98266	2.83549		-1.45899	-2.04318	-1.19035	2.74917	4.12154	2.28209	3.05093
432	ABI3	26.1974	26.1801	25.8651	26.0809	3.04285	3.02549	2.71045		-0.982993	-1.00035	-1.31539	1.97656	2.00049	2.48869	2.15525
611	ABI3	24.4648	24.6796	24.9702	24.7049	3.78574	4.0006	4.29118	4.02584	-0.2401	-0.0252444	0.265344	1.18107	1.01765	0.832	1.01024
226	ABI3	26.4991	26.6022	26.3576	26.4863	3.52332	3.62641	3.3819		-0.50252	-0.399426	-0.643939	1.41669	1.31898	1.56259	1.43275
618	ABI3	27.6961	27.388	27.647	27.577	3.26898	2.96085	3.21984		-0.756864	-1.06498	-0.805999	1.68981	2.09215	1.74836	1.84344
249	ABI3	24.7737	25.3564	24.8929	25.0076	2.3127	2.89535	2.43189		-1.71314	-1.13049	-1.59395	3.27874	2.18933	3.01875	2.82894
136	ABI3	25.4479	25.2154	25.6033	25.4222	2.91441	2.68194	3.06985		-1.11143	-1.3439	-0.955994	2.16059	2.53837	1.93992	2.21296
778	ABI3	26.0251	26.1419	25.9338	26.0336	4.00463	4.12139	3.91329		-0.0212104	0.0955499	-0.112548	1.01481	0.935915	1.08114	1.01062
Sample Name	Target Name	Ct1	Ct2	Ct3	Average Ct
792	ACT	26.6456	26.1126	27.6183	26.7921
35	ACT	22.9134	22.7255	22.8611	22.8333
96	ACT	23.2567	21.8736	23.0202	22.7168
787	ACT	23.0176	23.3148	23.4858	23.2727
542	ACT	23.3926	23.7804	23.6833	23.6188
400	ACT	22.8333	23.0536	23.4126	23.0998
83	ACT	22.0768	22.5669	22.2462	22.2966
692	ACT	23.0741	23.3418	23.1036	23.1732
538	ACT	23.2153	23.5793	23.4915	23.4287
406	ACT	24.7188	24.7802	24.8224	24.7738
408	ACT	25.7281	26.7353	24.3254	25.5963
102	ACT	22.251	21.9754	21.253	21.8265
101	ACT	21.7089	22.2169	21.9498	21.9585
832	ACT	22.3505	22.675	22.6043	22.5433
262	ACT	21.7791	21.883	21.9882	21.8834
794	ACT	27.4804	27.1148	27.3587	27.3179
779	ACT	21.8891	21.5639	21.8962	21.7831
218	ACT	21.4093	21.6521	21.9977	21.6864
41	ACT	24.4842	24.5009	24.5047	24.4966
53	ACT	19.886	20.1636	20.8413	20.297
168	ACT	20.4868	20.4414	21.3631	20.7638
381	ACT	21.5691	21.4578	20.9947	21.3405
834	ACT	21.3473	22.2917	21.7595	21.7995
243	ACT	22.7779	23.4828	22.6574	22.9727
386	ACT	22.4867	21.9814	22.1837	22.2173
432	ACT	23.1699	23.2026	23.0913	23.1546
611	ACT	21.2701	20.2887	20.4783	20.679
226	ACT	22.2633	23.3768	23.2871	22.9757
618	ACT	23.8979	24.7312	24.6523	24.4271
249	ACT	22.4345	22.3814	22.567	22.461
136	ACT	22.3432	22.8642	22.393	22.5335
778	ACT	22.2302	22.2038	21.6274	22.0205
Sample Name	Target Name	Ct1	Ct2	Ct3	Average Ct	∆ct1	∆ct2	∆ct3	Average ∆ct	∆∆ct1	∆∆ct2	∆∆ct3	power(2-∆∆ct1)	power(2-∆∆ct2)	power(2-∆∆ct3)	Average power
792	FUS3	27.4398	27.3386	27.1922	27.3235	0.64762	0.546469	0.400078		-4.3793	-4.48045	-4.62684	20.8114	22.3229	24.7069	22.6137
35	FUS3	23.4952	23.5734	23.5648	23.5445	0.661901	0.740045	0.731483		-4.36502	-4.28687	-4.29544	20.6064	19.5199	19.6361	19.9208
96	FUS3	22.4548	22.8056	22.6229	22.6278	-0.262019	0.0887725	-0.0938962		-5.28894	-4.93815	-5.12082	39.0957	30.657	34.7952	34.8493
787	FUS3	23.3989	23.6883	23.3483	23.4785	0.126189	0.415553	0.0755297		-4.90073	-4.61137	-4.95139	29.8722	24.4433	30.9397	28.4184
542	FUS3	24.9736	24.5718	24.9983	24.8479	1.35482	0.953037	1.37956		-3.6721	-4.07388	-3.64736	12.7471	16.8407	12.5304	14.0394
400	FUS3	24.3515	24.2727	24.5413	24.3885	1.25168	1.17289	1.44147		-3.77524	-3.85403	-3.58545	13.6918	14.4603	12.0041	13.3854
83	FUS3	21.5497	21.6369	21.7554	21.6473	-0.74697	-0.659757	-0.541213		-5.77389	-5.68668	-5.56813	54.7159	51.5063	47.4433	51.2218
692	FUS3	22.7626	22.6696	22.6239	22.6854	-0.410548	-0.503575	-0.549296		-5.43747	-5.53049	-5.57622	43.3352	46.2216	47.7098	45.7555
538	FUS3	22.7041	22.6429	22.9725	22.7731	-0.724641	-0.785858	-0.456247		-5.75156	-5.81278	-5.48317	53.8756	56.2108	44.7298	51.6054
406	FUS3	24.1906	24.131	24.0632	24.1283	-0.583192	-0.642793	-0.710578		-5.61011	-5.66971	-5.7375	48.8441	50.9042	53.353	51.0337
408	FUS3	24.827	24.9365	25.1202	24.9612	-0.769294	-0.659732	-0.476071		-5.79621	-5.68665	-5.50299	55.5692	51.5054	45.3487	50.8078
102	FUS3	21.7292	22.0138	21.953	21.8986	-0.0972875	0.187293	0.126502		-5.12421	-4.83963	-4.90042	34.8771	28.6334	29.8657	31.1254
101	FUS3	22.1158	21.9668	22.2869	22.1232	0.157252	0.00825732	0.328387		-4.86967	-5.01866	-4.69853	29.2359	32.4166	25.9656	29.206
832	FUS3	23.2011	23.3042	23.1422	23.2158	0.657783	0.760885	0.598947		-4.36914	-4.26603	-4.42797	20.6653	19.24	21.5255	20.4769
262	FUS3	21.3741	21.2257	21.4408	21.3469	-0.509346	-0.657693	-0.442604		-5.53627	-5.68461	-5.46952	46.4068	51.4326	44.3089	47.3828
794	FUS3	27.5612	27.8501	27.9522	27.7878	0.243273	0.532145	0.634265		-4.78365	-4.49477	-4.39265	27.5436	22.5456	21.0049	23.698
779	FUS3	32.52	33.1636	32.1232	32.6023	10.7369	11.3805	10.3401		5.70999	6.35359	5.3132	0.0191039	0.0122287	0.0251518	0.0188281
218	FUS3	31.8811	32.2705	31.6309	31.9275	10.1947	10.5842	9.94458		5.16779	5.55727	4.91766	0.0278188	0.0212371	0.0330854	0.0273804
41	FUS3	35.062	33.3642	33.4211	33.9491	10.5654	8.86757	8.92456		5.5385	3.84065	3.89764	0.0215152	0.0697991	0.0670956	0.0528033
53	FUS3	25.8164	24.9248	25.2305	25.3239	5.51943	4.62784	4.93348	5.02692	0.492513	-0.399075	-0.0934378	0.710786	1.31866	1.06691	1.03212
168	FUS3	31.0689	30.9507	30.3287	30.7828	10.3051	10.1869	9.56498		5.27818	5.16001	4.53806	0.0257698	0.0279694	0.0430435	0.0322609
381	FUS3	31.8705	31.465	32.155	31.8302	10.53	10.1245	10.8145		5.50306	5.09755	5.78754	0.0220503	0.0292067	0.0181041	0.0231204
834	FUS3	29.5206	28.9631	29.8111	29.4316	7.72111	7.1636	8.01161		2.6942	2.13668	2.98469	0.154513	0.227402	0.126334	0.169417
243	FUS3	29.6779	29.2474	29.3786	29.4347	6.70523	6.27476	6.40598		1.67831	1.24784	1.37906	0.312449	0.421077	0.38447	0.372665
386	FUS3	30.7255	31.0038	30.415	30.7148	8.5082	8.78656	8.19773		3.48128	3.75964	3.17081	0.0895427	0.0738306	0.111043	0.0914721
432	FUS3	32.6421	32.3016	32.7972	32.5803	9.48754	9.14696	9.64264		4.46062	4.12004	4.61572	0.0454172	0.0575102	0.0407878	0.0479051
611	FUS3	32.6192	32.6383	32.268	32.5085	11.9401	11.9593	11.5889		6.91319	6.93237	6.562	0.008297	0.00818745	0.0105838	0.00902274
226	FUS3	34.2947	35.0021	35.3527	34.8832	11.319	12.0264	12.377		6.29204	6.99947	7.35007	0.0127616	0.00781539	0.00612926	0.00890209
618	FUS3	35.1565	34.8955	34.6223	34.8914	10.7294	10.4684	10.1952		5.70245	5.44144	5.16823	0.019204	0.0230125	0.0278104	0.0233423
249	FUS3	31.5798	31.3493	32.2374	31.7222	9.1188	8.88828	9.77638		4.09189	3.86136	4.74947	0.0586435	0.0688041	0.0371765	0.0548747
136	FUS3	30.5312	29.9197	30.0814	30.1774	7.9977	7.38623	7.54798		2.97079	2.35932	2.52106	0.127557	0.194884	0.174214	0.165552
778	FUS3	34.4353	34.9042	34.2177	34.519	12.4148	12.8837	12.1972		7.3879	7.85676	7.17027	0.00597062	0.004314	0.0069428	0.00574247
Sample Name	Target Name	Ct1	Ct2	Ct3	Average Ct
792	ACT	26.6456	26.1126	27.6183	26.7921
35	ACT	22.9134	22.7255	22.8611	22.8333
96	ACT	23.2567	21.8736	23.0202	22.7168
787	ACT	23.0176	23.3148	23.4858	23.2727
542	ACT	23.3926	23.7804	23.6833	23.6188
400	ACT	22.8333	23.0536	23.4126	23.0998
83	ACT	22.0768	22.5669	22.2462	22.2966
692	ACT	23.0741	23.3418	23.1036	23.1732
538	ACT	23.2153	23.5793	23.4915	23.4287
406	ACT	24.7188	24.7802	24.8224	24.7738
408	ACT	25.7281	26.7353	24.3254	25.5963
102	ACT	22.251	21.9754	21.253	21.8265
101	ACT	21.7089	22.2169	21.9498	21.9585
832	ACT	22.3505	22.675	22.6043	22.5433
262	ACT	21.7791	21.883	21.9882	21.8834
794	ACT	27.4804	27.1148	27.3587	27.3179
779	ACT	21.8891	21.5639	21.8962	21.7831
218	ACT	21.4093	21.6521	21.9977	21.6864
41	ACT	24.4842	24.5009	24.5047	24.4966
53	ACT	19.886	20.1636	20.8413	20.297
168	ACT	20.4868	20.4414	21.3631	20.7638
381	ACT	21.5691	21.4578	20.9947	21.3405
834	ACT	21.3473	22.2917	21.7595	21.7995
243	ACT	22.7779	23.4828	22.6574	22.9727
386	ACT	22.4867	21.9814	22.1837	22.2173
432	ACT	23.1699	23.2026	23.0913	23.1546
611	ACT	21.2701	20.2887	20.4783	20.679
226	ACT	22.2633	23.3768	23.2871	22.9757
618	ACT	23.8979	24.7312	24.6523	24.4271
249	ACT	22.4345	22.3814	22.567	22.461
136	ACT	22.3432	22.8642	22.393	22.5335
778	ACT	22.2302	22.2038	21.6274	22.0205
Sample Name	Target Name	Ct1	Ct2	Ct3	Average Ct	∆ct1	∆ct2	∆ct3	Average ∆ct	∆∆ct1	∆∆ct2	∆∆ct3	power(2-∆∆ct1)	power(2-∆∆ct2)	power(2-∆∆ct3)	Average power
792	LEC1	28.7687	28.9889	28.8594	28.8723	1.97658	2.19673	2.06721		-7.52648	-7.30632	-7.43585	184.372	158.278	173.146	171.932
35	LEC1	26.7626	26.4522	26.5939	26.6029	3.92928	3.61882	3.76056		-5.57378	-5.88424	-5.74249	47.6293	59.0653	53.5381	53.4109
96	LEC1	24.2141	23.9863	23.9798	24.0601	1.49728	1.26948	1.26293		-8.00578	-8.23358	-8.24012	257.027	300.992	302.36	286.793
787	LEC1	27.9039	28.2438	28.3093	28.1523	4.63119	4.97104	5.03654		-4.87186	-4.53201	-4.46651	29.2804	23.1351	22.1083	24.8413
542	LEC1	27.9193	27.9776	27.8581	27.9183	4.30054	4.3588	4.2393		-5.20251	-5.14426	-5.26375	36.8225	35.3652	38.4191	36.8689
400	LEC1	27.3683	27.589	27.2496	27.4023	4.26846	4.48915	4.14975		-5.2346	-5.0139	-5.35331	37.6506	32.3099	40.8796	36.9467
83	LEC1	23.9553	24.1914	24.1603	24.1023	1.65867	1.89473	1.86363		-7.84438	-7.60832	-7.63943	229.823	195.134	199.387	208.115
692	LEC1	24.6988	24.9104	24.8567	24.822	1.52566	1.73724	1.68352		-7.9774	-7.76582	-7.81953	252.02	217.642	225.899	231.854
538	LEC1	25.8964	25.9331	26.1134	25.981	2.46766	2.50435	2.68473		-7.0354	-6.99871	-6.81833	131.179	127.885	112.855	123.973
406	LEC1	27.9909	27.9325	28.1408	28.0214	3.21706	3.1587	3.36695		-6.28599	-6.34436	-6.13611	78.0319	81.2535	70.3319	76.5391
408	LEC1	26.8192	26.5922	26.7948	26.7354	1.22297	0.995908	1.19855		-8.28009	-8.50715	-8.3045	310.852	363.837	316.158	330.282
102	LEC1	22.6377	22.8616	22.7442	22.7479	0.811267	1.03517	0.917739		-8.69179	-8.46788	-8.58532	413.513	354.069	384.094	383.892
101	LEC1	24.6428	24.6761	24.4806	24.5998	2.68432	2.71755	2.52211		-6.81874	-6.7855	-6.98094	112.887	110.316	126.32	116.508
832	LEC1	24.503	24.3944	24.6462	24.5145	1.95975	1.85111	2.10292		-7.5433	-7.65195	-7.40013	186.535	201.125	168.913	185.524
262	LEC1	23.1552	22.9897	23.2097	23.1182	1.27173	1.10623	1.32623		-8.23132	-8.39682	-8.17683	300.521	337.051	289.382	308.985
794	LEC1	31.104	31.2747	31.0157	31.1315	3.7861	3.95676	3.69772		-5.71695	-5.5463	-5.80533	52.5986	46.7307	55.9215	51.7503
779	LEC1	34.9308	34.4159	34.4477	34.5981	13.1477	12.6329	12.6646		3.64462	3.12981	3.16157	0.0799579	0.114244	0.111756	0.101986
218	LEC1	33.8607	34.0994	34.5721	34.1774	12.1743	12.413	12.8857		2.67129	2.90996	3.38266	0.156987	0.13305	0.0958778	0.128638
41	LEC1	37.3917	35.6632	37.0877	36.7142	12.8951	11.1666	12.5911		3.39201	1.66353	3.08809	0.0952586	0.315666	0.117596	0.176174
53	LEC1	30.5113	31.392	31.1526	31.0186	10.2143	11.095	10.8556		0.711292	1.59199	1.35257	0.610773	0.331713	0.391593	0.444693
168	LEC1	32.4632	32.2304	32.4452	32.3796	11.6994	11.4667	11.6815		2.19636	1.96362	2.17841	0.218188	0.256384	0.220918	0.23183
381	LEC1	33.8542	35.5555	34.3927	34.6008	12.5136	14.2149	13.0521		3.01059	4.71186	3.54906	0.124086	0.0381583	0.0854329	0.0825591
834	LEC1	35.2577	35.2125	35.7829	35.4177	13.4582	13.413	13.9834		3.95513	3.90998	4.48033	0.0644743	0.0665242	0.0448009	0.0585998
243	LEC1	34.856	35.1499	35.3325	35.1128	11.8833	12.1773	12.3598		2.38029	2.67422	2.85675	0.192071	0.156668	0.138048	0.162262
386	LEC1	32.9312	32.8493	31.8292	32.5366	10.714	10.632	9.6119		1.2109	1.12892	0.108843	0.432	0.457257	0.927332	0.605529
432	LEC1	34.743	34.4328	35.6417	34.9392	11.5884	11.2782	12.4871		2.0853	1.77518	2.98404	0.235647	0.292158	0.12639	0.218065
611	LEC1	32.7873	33.0619	32.813	32.8874	12.1083	12.3829	12.134		2.60524	2.87985	2.63094	0.164341	0.135856	0.161439	0.153879
226	LEC1	35.0679	35.2605	35.5582	35.2955	12.0922	12.2848	12.5825		2.58913	2.78172	3.0794	0.166185	0.145418	0.118306	0.143303
618	LEC1	35.5591	34.7472	34.7592	35.0218	11.132	10.32	10.3321		1.62891	0.816974	0.829059	0.323332	0.567631	0.562896	0.48462
249	LEC1	34.803	34.8382	34.714	34.7851	12.342	12.3772	12.253		2.83897	2.87417	2.74991	0.13976	0.136392	0.14866	0.141604
136	LEC1	31.9396	32.1537	32.0162	32.0365	9.40616	9.62028	9.48273	9.50306	-0.0968984	0.117222	-0.0203241	1.06947	0.921961	1.01419	1.00187
778	LEC1	33.8147	32.1406	33.089	33.0147	11.7942	10.1201	11.0685		2.29116	0.61702	1.56544	0.204312	0.652016	0.337873	0.398067
Sample Name	Target Name	Ct1	Ct2	Ct3	Average Ct
792	ACT	26.6456	26.1126	27.6183	26.7921
35	ACT	22.9134	22.7255	22.8611	22.8333
96	ACT	23.2567	21.8736	23.0202	22.7168
787	ACT	23.0176	23.3148	23.4858	23.2727
542	ACT	23.3926	23.7804	23.6833	23.6188
400	ACT	22.8333	23.0536	23.4126	23.0998
83	ACT	22.0768	22.5669	22.2462	22.2966
692	ACT	23.0741	23.3418	23.1036	23.1732
538	ACT	23.2153	23.5793	23.4915	23.4287
406	ACT	24.7188	24.7802	24.8224	24.7738
408	ACT	25.7281	26.7353	24.3254	25.5963
102	ACT	22.251	21.9754	21.253	21.8265
101	ACT	21.7089	22.2169	21.9498	21.9585
832	ACT	22.3505	22.675	22.6043	22.5433
262	ACT	21.7791	21.883	21.9882	21.8834
794	ACT	27.4804	27.1148	27.3587	27.3179
779	ACT	21.8891	21.5639	21.8962	21.7831
218	ACT	21.4093	21.6521	21.9977	21.6864
41	ACT	24.4842	24.5009	24.5047	24.4966
53	ACT	19.886	20.1636	20.8413	20.297
168	ACT	20.4868	20.4414	21.3631	20.7638
381	ACT	21.5691	21.4578	20.9947	21.3405
834	ACT	21.3473	22.2917	21.7595	21.7995
243	ACT	22.7779	23.4828	22.6574	22.9727
386	ACT	22.4867	21.9814	22.1837	22.2173
432	ACT	23.1699	23.2026	23.0913	23.1546
611	ACT	21.2701	20.2887	20.4783	20.679
226	ACT	22.2633	23.3768	23.2871	22.9757
618	ACT	23.8979	24.7312	24.6523	24.4271
249	ACT	22.4345	22.3814	22.567	22.461
136	ACT	22.3432	22.8642	22.393	22.5335
778	ACT	22.2302	22.2038	21.6274	22.0205
Sample Name	Target Name	Ct1	Ct2	Ct3	Average Ct	∆ct1	∆ct2	∆ct3	Average ∆ct	∆∆ct1	∆∆ct2	∆∆ct3	power(2-∆∆ct1)	power(2-∆∆ct2)	power(2-∆∆ct3)	Average power
792	LEC2	28.1472	28.1452	28.1253	28.1392	1.35508	1.35302	1.33319		-2.45287	-2.45493	-2.47476	5.47505	5.48288	5.55876	5.50556
35	LEC2	24.1352	24.313	23.8292	24.0924	1.30181	1.47966	0.995843		-2.50614	-2.3283	-2.81211	5.68098	5.02212	7.02312	5.90874
96	LEC2	23.1918	23.7697	23.2701	23.4106	0.475007	1.05286	0.553317		-3.33295	-2.75509	-3.25464	10.0767	6.75097	9.5443	8.79065
787	LEC2	23.688	23.8537	23.6302	23.724	0.415301	0.580992	0.357432		-3.39265	-3.22696	-3.45052	10.5025	9.36295	10.9323	10.2659
542	LEC2	24.8282	24.8919	24.8497	24.8566	1.20939	1.27311	1.23094		-2.59856	-2.53485	-2.57702	6.05682	5.79516	5.96705	5.93968
400	LEC2	24.1914	24.6502	24.3335	24.3917	1.09157	1.55041	1.23372		-2.71638	-2.25754	-2.57424	6.57223	4.78176	5.95555	5.76985
83	LEC2	23.2137	23.3906	23.3655	23.3233	0.917092	1.09395	1.06884		-2.89086	-2.71401	-2.73912	7.41714	6.56142	6.67661	6.88506
692	LEC2	24.042	24.1094	24.1511	24.1008	0.868858	0.936225	0.977908		-2.9391	-2.87173	-2.83005	7.66931	7.31942	7.11097	7.36657
538	LEC2	24.7121	24.8073	24.7191	24.7462	1.28344	1.3786	1.29038		-2.52452	-2.42936	-2.51757	5.75382	5.38653	5.72619	5.62218
406	LEC2	25.4806	25.4225	25.3023	25.4018	0.706822	0.64872	0.528498		-3.10113	-3.15924	-3.27946	8.58093	8.93356	9.7099	9.0748
408	LEC2	25.8765	26.2347	25.6596	25.9236	0.280206	0.638416	0.0633462		-3.52775	-3.16954	-3.74461	11.5334	8.9976	13.4042	11.3117
102	LEC2	23.0023	22.8533	22.9687	22.9414	1.17585	1.02683	1.1422		-2.63211	-2.78112	-2.66576	6.19931	6.87387	6.34561	6.47293
101	LEC2	23.3588	22.9816	23.3307	23.2237	1.40029	1.02304	1.37217		-2.40767	-2.78491	-2.43578	5.30616	6.89195	5.41058	5.86956
832	LEC2	23.1692	23.1272	23.2763	23.1909	0.625961	0.583885	0.733043		-3.18199	-3.22407	-3.07491	9.07561	9.3442	8.42638	8.94873
262	LEC2	21.8209	21.9546	21.7015	21.8257	-0.0625782	0.0711899	-0.181911		-3.87053	-3.73677	-3.98987	14.6267	13.3315	15.888	14.6154
794	LEC2	28.3823	28.1988	28.1242	28.2351	1.06438	0.880835	0.806286		-2.74357	-2.92712	-3.00167	6.69727	7.60591	8.00926	7.43748
779	LEC2	25.1515	24.4955	23.9172	24.5214	3.36837	2.71238	2.13416		-0.439583	-1.09557	-1.67379	1.35621	2.13698	3.19052	2.2279
218	LEC2	23.6882	23.2722	23.4103	23.4569	2.00188	1.58586	1.72397		-1.80608	-2.2221	-2.08399	3.49691	4.66572	4.23978	4.13413
41	LEC2	27.1138	28.0337	27.8576	27.6684	2.61718	3.5371	3.36104		-1.19077	-0.270856	-0.44692	2.28275	1.20652	1.36313	1.61747
53	LEC2	23.0202	22.9589	22.5969	22.8586	2.72319	2.66189	2.29992		-1.08477	-1.14606	-1.50804	2.12103	2.21309	2.84423	2.39278
168	LEC2	24.2152	23.9754	22.6301	23.6069	3.45146	3.21161	1.86636		-0.356493	-0.596348	-1.9416	1.28031	1.51188	3.84131	2.21117
381	LEC2	23.6105	24.2549	25.2772	24.3809	2.26998	2.91439	3.93668		-1.53797	-0.893567	0.128726	2.90386	1.85776	0.914639	1.89209
834	LEC2	24.585	24.7982	24.6158	24.6664	2.78554	2.99873	2.81633		-1.02242	-0.809223	-0.991622	2.03132	1.75227	1.98842	1.924
243	LEC2	25.778	25.962	25.7897	25.8432	2.80531	2.98931	2.81706		-1.00264	-0.818644	-0.990896	2.00367	1.76375	1.98742	1.91828
386	LEC2	24.6816	25.2286	24.1585	24.6895	2.46427	3.01131	1.94116		-1.34369	-0.796641	-1.86679	2.538	1.73705	3.64721	2.64075
432	LEC2	25.621	25.7789	25.5769	25.6589	2.46637	2.62434	2.42231		-1.34158	-1.18361	-1.38564	2.53429	2.27145	2.61288	2.47287
611	LEC2	24.5605	24.4635	24.437	24.487	3.88145	3.78449	3.75792	3.80796	0.073499	-0.0234648	-0.0500342	0.95033	1.0164	1.03529	1.00067
226	LEC2	26.5837	26.6581	26.5769	26.6063	3.60798	3.6824	3.60116		-0.199971	-0.125554	-0.206792	1.14868	1.09093	1.15412	1.13124
618	LEC2	27.253	27.183	27.0599	27.1653	2.82582	2.7559	2.63278		-0.982137	-1.05205	-1.17518	1.97539	2.07348	2.2582	2.10236
249	LEC2	25.1147	25.0391	25.2472	25.1337	2.65374	2.57806	2.78619		-1.15422	-1.2299	-1.02177	2.22564	2.3455	2.03041	2.20052
136	LEC2	25.1006	24.888	25.1852	25.058	2.56714	2.35458	2.65176		-1.24082	-1.45337	-1.15619	2.36333	2.73847	2.22868	2.44349
778	LEC2	25.2995	25.3292	26.0979	25.5755	3.27904	3.30877	4.07739		-0.528918	-0.49919	0.269439	1.44285	1.41342	0.829642	1.22864
Sample Name	Target Name	Ct1	Ct2	Ct3	Average Ct
792	ACT	26.6456	26.1126	27.6183	26.7921
35	ACT	22.9134	22.7255	22.8611	22.8333
96	ACT	23.2567	21.8736	23.0202	22.7168
787	ACT	23.0176	23.3148	23.4858	23.2727
542	ACT	23.3926	23.7804	23.6833	23.6188
400	ACT	22.8333	23.0536	23.4126	23.0998
83	ACT	22.0768	22.5669	22.2462	22.2966
692	ACT	23.0741	23.3418	23.1036	23.1732
538	ACT	23.2153	23.5793	23.4915	23.4287
406	ACT	24.7188	24.7802	24.8224	24.7738
408	ACT	25.7281	26.7353	24.3254	25.5963
102	ACT	22.251	21.9754	21.253	21.8265
101	ACT	21.7089	22.2169	21.9498	21.9585
832	ACT	22.3505	22.675	22.6043	22.5433
262	ACT	21.7791	21.883	21.9882	21.8834
794	ACT	27.4804	27.1148	27.3587	27.3179
779	ACT	21.8891	21.5639	21.8962	21.7831
218	ACT	21.4093	21.6521	21.9977	21.6864
41	ACT	24.4842	24.5009	24.5047	24.4966
53	ACT	19.886	20.1636	20.8413	20.297
168	ACT	20.4868	20.4414	21.3631	20.7638
381	ACT	21.5691	21.4578	20.9947	21.3405
834	ACT	21.3473	22.2917	21.7595	21.7995
243	ACT	22.7779	23.4828	22.6574	22.9727
386	ACT	22.4867	21.9814	22.1837	22.2173
432	ACT	23.1699	23.2026	23.0913	23.1546
611	ACT	21.2701	20.2887	20.4783	20.679
226	ACT	22.2633	23.3768	23.2871	22.9757
618	ACT	23.8979	24.7312	24.6523	24.4271
249	ACT	22.4345	22.3814	22.567	22.461
136	ACT	22.3432	22.8642	22.393	22.5335
778	ACT	22.2302	22.2038	21.6274	22.0205

## Sheet: Supplementary Fig. 22b
Measured value	standard value	control value	Col（mg/g）	Measured value	standard value	control value	AhWRI1-OE1 (mg/g）	Measured value	standard value	control value	AhWRI1-OE2 (mg/g）
0.21706	0.8	0.1	5.916	0.49349	0.8	0.1	13.814	0.533705	0.8	0.1	14.963
0.25262	0.8	0.1	6.932	0.513825	0.8	0.1	14.395	0.490795	0.8	0.1	13.737
0.19186	0.8	0.1	5.196	0.524815	0.8	0.1	14.709	0.54214	0.8	0.1	15.204
0.21573	0.8	0.1	5.878	0.564365	0.8	0.1	15.839	0.611895	0.8	0.1	17.197
0.203795	0.8	0.1	5.537	0.505705	0.8	0.1	14.163	0.59744	0.8	0.1	16.784
0.272045	0.8	0.1	7.487	0.385795	0.8	0.1	10.737	0.577245	0.8	0.1	16.207
0.24674	0.8	0.1	6.764	0.40998	0.8	0.1	11.428	0.56412	0.8	0.1	15.832
0.262	0.8	0.1	7.2	0.503955	0.8	0.1	14.113	0.52093	0.8	0.1	14.598
0.25017	0.8	0.1	6.862	0.394615	0.8	0.1	10.989	0.507875	0.8	0.1	14.225

## Sheet: Supplementary Fig. 23
Sample Name	Target Name	Ct1	Ct2	Ct3	Average Ct	∆ct1	∆ct2	∆ct3	Average ∆ct	∆∆ct1	∆∆ct2	∆∆ct3	power(2-∆∆ct1)	power(2-∆∆ct2)	power(2-∆∆ct3)	Average power	stdev
Main stem	GSA	36.7831	39.6671	38.2251	38.2251	12.6649	15.5488	14.1068		2.8219	5.70583	4.26387	0.141424	0.019159	0.0520534	0.0708789	0.0632693
Main stem tip	GSA	37.3104	37.9732	37.636	37.6399	12.3856	13.0483	12.7111		2.54259	3.20536	2.86814	0.171635	0.108415	0.136964	0.139005	0.0316591
Main stem leaf	GSA	31.9283	31.9305	31.7329	31.8639	6.51451	6.51676	6.31918		-3.32847	-3.32621	-3.52379	10.0454	10.0297	11.5019	10.5257	0.845441
Lateral branch	GSA	36.2707	36.4503	36.4232	36.3814	12.6376	12.8172	12.79		2.79463	2.97425	2.94708	0.144122	0.127251	0.129671	0.133681	0.00912272
Lateral branch tip	GSA	37.6541	37.1453	37.5541	37.4512	12.2713	11.7625	12.1714		2.42836	1.91954	2.3284	0.185777	0.264338	0.199105	0.216407	0.0420417
Lateral branch leaf	GSA	33.8184	34.8465	34.4973	34.3874	7.73244	8.76061	8.41137		-2.11053	-1.08237	-1.4316	4.3185	2.11751	2.69746	3.04449	1.14079
Leaf axil	GSA	33.4697	33.3304	33.2408	33.347	9.96569	9.82639	9.73684	9.84297	0.122718	-0.0165857	-0.106132	0.918456	1.01156	1.07634	1.00212	0.0793638
Root	GSA	36.2549	36.2951	36.4116	36.3205	12.2704	12.3105	12.427		2.42741	2.46756	2.58406	0.185899	0.180797	0.166771	0.177822	0.00990503
Peg	GSA	36.4015	36.4028	36.0599	36.2881	11.5723	11.5736	11.2307		1.72932	1.7306	1.38771	0.301593	0.301326	0.382171	0.328364	0.0465989
Pod shell	GSA	36.8349	36.1802	36.2149	36.41	16.0742	15.4194	15.4542		6.23122	5.57647	5.6112	0.0133112	0.0209564	0.0204579	0.0182418	0.00427734
Anther	GSA	38.59	38.6238	37.9857	38.3998	9.55323	9.58699	8.94892		-0.289739	-0.255985	-0.894052	1.22242	1.19415	1.85839	1.42499	0.375604
Sepal	GSA	36.3537	36.1098	36.058	36.1738	6.6946	6.4507	6.39888		-3.14837	-3.39227	-3.4441	8.86653	10.4997	10.8837	10.0833	1.0711
Petal	GSA	35.0858	35.4563	35.8703	35.4708	7.13592	7.50637	7.92044		-2.70706	-2.3366	-1.92253	6.52988	5.0511	3.79088	5.12396	1.37095
Ovary	GSA	35.3492	35.872	35.9874	35.7362	8.70295	9.22571	9.34112		-1.14002	-0.617259	-0.501848	2.20384	1.53396	1.41603	1.71794	0.424912
seed coat.S1	GSA	35.8366	35.0914	35.09	35.3393	14.2622	13.5169	13.5155		4.41918	3.67395	3.67252	0.0467405	0.0783484	0.0784262	0.0678384	0.0182714
pod.S1	GSA	28.2512	28.0922	28.0903	28.1445	7.38662	7.22763	7.22578		-2.45636	-2.61535	-2.61719	5.48829	6.12771	6.13554	5.91718	0.371449
seed coat.S2	GSA	35.7865	35.6619	35.7883	35.7456	14.2144	14.0898	14.2162		4.37139	4.24678	4.37318	0.0483148	0.0526733	0.0482548	0.0497476	0.00253387
pod.S2	GSA	28.2347	28.5702	28.1879	28.3309	8.00666	8.34219	7.95986		-1.83631	-1.50078	-1.88311	3.57096	2.82996	3.6887	3.36321	0.465544
seed coat.S3	GSA	35.7376	35.6671	35.1911	35.532	14.9109	14.8404	14.3644		5.06794	4.99745	4.52143	0.0298125	0.0313053	0.0435425	0.0348868	0.00753318
pod.S3	GSA	26.5496	26.9185	26.8263	26.7648	7.19959	7.56847	7.47632		-2.64338	-2.27451	-2.36665	6.24794	4.83832	5.15743	5.41456	0.739154
seed coat.S4	GSA	33.5177	33.9775	32.91	33.4684	12.7237	13.1835	12.1159		2.88071	3.34049	2.27292	0.135775	0.0987216	0.206911	0.147136	0.0549819
pod.S4	GSA	25.9977	25.7419	25.9329	25.8908	7.08816	6.83237	7.02343		-2.75482	-3.01061	-2.81954	6.74966	8.05903	7.05938	7.28936	0.684307
seed coat.S5	GSA	34.5164	34.4029	35.1296	34.683	13.0499	12.9365	13.6632		3.20694	3.09349	3.82022	0.108297	0.117156	0.0707947	0.0987493	0.0246113
pod.S5	GSA	27.9002	27.9045	28.223	28.0092	7.4366	7.44086	7.75941		-2.40637	-2.40211	-2.08356	5.30138	5.28577	4.23852	4.94189	0.60919
Sample Name	Target Name	Ct1	Ct2	Ct3	Average Ct
Main stem	ACT	23.9346	24.4426	23.9775	24.1183
Main stem tip	ACT	24.4049	25.1277	25.242	24.9249
Main stem leaf	ACT	25.1593	25.6064	25.4755	25.4138
Lateral branch	ACT	23.551	23.7483	23.6	23.6331
Lateral branch tip	ACT	25.0844	25.3165	25.7475	25.3828
Lateral branch leaf	ACT	26.0685	26.2406	25.9487	26.0859
Leaf axil	ACT	23.4218	23.5383	23.5519	23.504
Root	ACT	23.9594	23.9515	24.0427	23.9845
Peg	ACT	24.9857	24.7401	24.7618	24.8292
Pod shell	ACT	20.7658	20.9858	20.5307	20.7607
Anther	ACT	28.9965	29.3695	28.7444	29.0368
Sepal	ACT	29.9056	29.8685	29.2032	29.6591
Petal	ACT	27.7199	27.9056	28.2242	27.9499
Ovary	ACT	26.3475	26.7585	26.8328	26.6463
seed coat.S1	ACT	21.4618	21.6991	21.5625	21.5745
pod.S1	ACT	21.0205	20.7387	20.8345	20.8645
seed coat.S2	ACT	21.5738	21.614	21.5286	21.5721
pod.S2	ACT	20.1004	20.5377	20.0459	20.228
seed coat.S3	ACT	20.9029	20.8015	20.7758	20.8267
pod.S3	ACT	19.0869	19.5058	19.4574	19.35
seed coat.S4	ACT	20.9225	20.5973	20.8624	20.7941
pod.S4	ACT	18.9556	18.6823	19.0906	18.9095
seed coat.S5	ACT	21.4127	21.4057	21.5809	21.4664
pod.S5	ACT	20.3068	20.4934	20.5906	20.4636

## Sheet: Supplementary Notes Fig.1d
Sample	Moisture (%)	Hap
HN1	6.31	Hap3
HN2	5.65	Hap1
HN3	6.45	Hap3
HN4	5.93	Hap3
HN5	5.9	Hap3
HN6	6.31	Hap3
HN7	6.29	Hap3
HN9	6.44	Hap3
HN11	6.47	Hap3
HN12	5.71	Hap1
HN13	6.28	Hap3
HN14	5.45	Hap2
HN16	6.28	Other
HN18	6.04	Hap3
HN19	5.65	Hap3
HN22	5.86	Hap1
HN23	5.91	Hap2
HN24	5.4	Hap1
HN25	5.64	Hap3
HN28	5.68	Hap1
HN31	5.57	Hap1
HN33	6.78	Hap3
HN34	5.84	Hap3
HN35	4.58	Hap3
HN36	6.06	Hap3
HN37	6.16	Hap3
HN38	NA	Other
HN40	5.76	Hap3
HN41	6.72	Hap1
HN42	6.3	Hap3
HN43	6.41	Hap3
HN44	NA	Other
HN45	5.91	Hap3
HN48	5.44	Hap3
HN51	6.33	Hap3
HN52	6.45	Hap1
HN53	NA	Other
HN55	NA	Other
HN56	6.13	Hap1
HN57	6.48	Hap1
HN59	6.14	Hap1
HN60	6.27	Hap3
HN64	6.17	Hap3
HN70	5.79	Hap3
HN72	5.66	Hap3
HN73	NA	Other
HN78	6.06	Hap3
S83	4.67	Hap1
HN84	6.7	Hap1
HN86	5.12	Hap1
HN88	6.06	Hap1
HN89	5.92	Hap2
HN90	6.15	Hap2
HN91	5.96	Hap1
HN92	5.34	Hap1
HN93	5.27	Hap3
HN94	5.13	Hap1
HN95	5.68	Hap3
HN99	5.37	Hap2
HN100	4.99	Hap3
HN101	4.91	Hap1
HN102	4.52	Hap1
HN103	5.91	Hap1
HN104	5.29	Hap1
HN105	4.53	Hap1
HN107	4.83	Hap1
HN108	6.06	Hap1
HN109	5.73	Hap3
HN110	6.15	Hap3
HN111	5.4	Hap3
HN112	6.02	Hap1
HN114	5.5	Hap3
HN115	5.69	Hap3
HN117	5.73	Hap3
HN119	5.82	Hap3
HN121	5.8	Hap3
HN124	5.87	Hap3
HN127	5.72	Hap3
HN129	5.79	Hap3
HN130	6	Hap3
HN133	5.94	Hap3
HN136	5.8	Hap1
HN137	5.69	Hap1
HN138	5.7	Hap3
HN139	5.16	Hap3
HN142	5.78	Hap1
HN145	6.09	Hap3
HN149	5.9	Hap3
HN150	5.65	Hap1
HN151	6.35	Hap3
HN152	5.6	Hap1
HN154	5.96	Hap3
HN157	6.44	Hap3
HN158	5.51	Hap3
HN160	5.65	Hap3
HN164	5.36	Hap2
HN168	6.65	Hap1
HN170	5.78	Hap1
HN171	5.86	Hap3
HN172	6.06	Hap2
HN173	5.84	Hap3
HN174	5.94	Hap3
HN175	5.57	Hap3
HN176	4.89	Hap1
HN179	5.39	Hap2
HN182	6.16	Hap3
HN183	5.92	Hap3
HN190	6.17	Hap1
HN191	6.47	Hap1
HN192	5.4	Hap1
HN193	6.29	Hap1
HN194	6.38	Hap1
HN199	5.25	Hap3
HN206	5.55	Hap1
HN207	5.63	Hap1
HN213	5.85	Hap1
HN214	5.42	Hap1
HN215	5.79	Hap1
HN216	6.11	Hap1
HN218	6.68	Hap1
HN221	5.58	Hap1
HN222	5.45	Hap1
HN225	5.74	Hap1
HN226	NA	Other
HN227	5.86	Hap3
HN228	6.05	Other
HN229	5.92	Hap1
HN233	5.43	Other
HN238	6.21	Hap1
HN239	6.2	Hap3
HN240	5.88	Hap3
HN241	6.01	Hap1
HN242	6.29	Hap1
HN243	6.25	Hap1
HN244	6.03	Hap1
S245	6.38	Hap1
HN246	5.85	Hap1
HN247	5.95	Hap1
HN248	6.24	Hap1
HN249	6.12	Hap1
HN250	6.24	Hap1
HN251	5.9	Hap1
HN252	5.22	Hap2
HN253	5.64	Hap1
HN255	5.66	Hap1
HN256	5.63	Hap1
HN264	5.79	Hap3
HN266	5.39	Hap1
HN267	5.44	Hap3
HN269	5.74	Hap3
HN270	5.65	Hap3
HN271	5.51	Hap2
HN274	5.33	Hap3
HN275	5.3	Hap3
HN276	5.08	Hap3
HN280	5.36	Hap3
HN281	5.86	Hap3
HN282	4.62	Hap1
HN284	4.68	Hap3
HN285	4.86	Hap3
HN287	5.64	Hap3
HN288	4.85	Hap2
HN289	4.88	Hap3
HN291	4.31	Hap1
HN292	5.36	Hap3
HN296	NA	Other
HN297	5.02	Hap1
HN301	5.1	Hap2
HN303	5.49	Hap3
HN305	5.65	Hap3
HN306	5.37	Hap3
HN307	5.7	Hap3
HN308	5.68	Hap3
HN312	4.42	Hap1
HN313	4.95	Hap3
HN315	4.89	Hap3
HN316	5.07	Hap3
HN317	5.4	Hap3
HN318	5.06	Hap3
HN320	4.46	Hap3
HN322	5.68	Hap3
HN323	5.03	Hap3
HN327	5.45	Hap3
HN328	5.12	Hap3
HN329	5.69	Hap2
HN330	5.33	Hap3
HN331	6.11	Hap3
HN334	5.88	Hap3
HN338	6.68	Hap3
HN341	4.98	Hap3
HN343	6.4	Hap3
HN348	6.26	Hap3
HN349	5.98	Hap3
HN351	6.21	Hap3
HN352	5.8	Hap3
HN355	4.7	Hap3
HN356	6.22	Hap3
HN357	5.83	Hap3
HN358	5.46	Hap3
HN359	5.9	Hap3
HN360	5.38	Hap3
HN361	5.68	Hap3
HN363	5.01	Hap3
HN365	5.54	Hap3
HN367	5.51	Hap3
HN368	5.56	Hap2
HN370	4.38	Hap2
HN372	5.32	Hap2
HN373	5.24	Hap2
HN377	5.2	Hap3
HN378	5.73	Other
HN381	6.24	Hap1
HN383	5.85	Hap3
HN384	6.06	Hap1
HN385	5.64	Hap1
HN386	6.48	Hap1
HN388	6.01	Hap2
HN389	5.63	Hap2
HN391	5.15	Hap1
HN399	5.93	Hap3
HN401	5.15	Hap1
HN402	5.17	Hap2
HN403	6.19	Hap3
HN404	5.29	Hap3
HN405	5.17	Hap1
HN407	5.51	Hap3
HN410	5.92	Hap3
HN412	5.57	Hap3
HN413	6.37	Hap3
HN414	5.97	Hap3
HN415	5.72	Hap3
HN416	5.8	Hap3
HN417	5.98	Hap3
HN419	5.59	Other
HN421	5.51	Hap3
HN422	5.57	Hap2
HN424	5.98	Hap3
HN425	5.44	Hap1
HN426	5.26	Hap3
HN427	6.7	Hap3
HN428	5.38	Hap3
HN429	5.25	Hap3
HN432	5.77	Hap3
HN433	6.01	Hap3
HN438	6.02	Other
HN439	4.38	Hap1
HN440	6.05	Hap3
HN441	5.66	Hap1
HN443	5.54	Hap3
HN444	6.19	Hap1
HN446	5.35	Hap1
HN448	5.54	Hap3
HN452	6.07	Hap3
HN453	5.1	Hap3
HN454	5.91	Hap3
HN456	5.14	Hap1
HN457	4.8	Hap1
HN458	5.18	Hap1
HN459	4.93	Hap1
HN461	4.36	Hap1
HN463	5.13	Hap1
HN464	5.7	Hap2
HN465	6.03	Hap3
HN466	4.8	Hap1
HN467	5.27	Hap3
HN468	4.72	Hap1
HN470	5.32	Hap3
HN471	5.54	Hap3
HN474	5.48	Hap2
HN475	4.79	Hap1
HN476	5.56	Hap3
HN479	5.07	Hap1
HN480	4.79	Hap2
HN483	5.46	Hap1
HN484	5.77	Hap1
HN486	6.1	Hap1
HN487	5.67	Hap1
HN488	5.56	Hap1
HN489	5.57	Hap3
HN490	6.01	Hap1
HN491	5.57	Hap1
HN492	6.64	Hap1
HN493	5.54	Hap1
HN495	5.36	Hap3
HN497	5.62	Hap1
HN498	5.92	Hap3
HN499	5.93	Hap3
HN500	5.9	Hap3
HN501	5.73	Hap3
HN503	6.2	Hap3
HN505	5.68	Hap3
HN506	5.93	Hap3
HN507	6	Hap3
HN511	5.88	Hap3
HN514	5.5	Hap3
HN515	5.61	Hap3
HN517	5.44	Hap3
HN518	6.33	Hap3
HN519	5.9	Hap3
HN528	5.8	Hap1
HN529	5.85	Hap1
HN531	5.19	Hap1
HN539	5.59	Hap3
HN543	4.78	Hap3
HN544	5.02	Hap1
HN545	5.24	Hap3
HN546	5.83	Hap3
HN550	4.51	Hap1
HN553	4.96	Hap3
HN554	5.22	Hap1
HN556	5.3	Hap1
HN558	5.32	Hap3
HN564	5.28	Hap3
HN570	6.29	Hap3
HN571	5.63	Hap3
HN573	5.64	Hap3
HN574	5.41	Hap3
HN575	5.39	Hap3
HN576	5.6	Hap3
HN577	6	Hap3
HN578	5.83	Hap3
HN580	5.11	Hap2
HN581	5.86	Hap3
HN582	4.67	Hap2
HN583	5.13	Hap3
HN584	5.82	Hap3
HN585	6.26	Hap3
HN588	5.3	Hap1
HN590	5.94	Hap3
HN593	5.46	Hap3
HN601	4.31	Hap2
HN603	NA	Other
HN610	4.53	Hap1
HN611	5.59	Hap1
HN612	5.33	Hap3
HN618	5.63	Hap1
HN620	4.66	Hap2
HN624	5.48	Hap3
HN625	NA	Other
HN626	4.75	Hap2
HN627	NA	Other
HN629	NA	Other
HN630	5.12	Hap3
HN631	5.5	Hap3
HN632	NA	Other
HN634	5.58	Hap3
HN635	5.88	Hap3
HN638	5.72	Hap3
HN640	NA	Other
HN643	5.67	Hap3
HN645	5.58	Hap1
HN646	5.28	Hap1
HN647	5.59	Hap1
HN649	6.23	Hap3
HN652	5.49	Hap2
HN653	6.62	Hap1
HN654	5.59	Hap1
HN656	5.98	Hap3
HN657	4.94	Hap1
HN658	5.75	Hap3
HN660	4.84	Hap2
HN661	4.96	Hap2
HN663	5.85	Hap1
HN665	6.22	Hap1
HN666	6.77	Hap3
HN667	5.25	Hap1
HN668	5.56	Hap1
HN669	5.78	Hap3
HN671	6.03	Hap1
HN672	5.72	Hap2
HN674	5.39	Hap1
HN675	5.36	Hap1
HN676	5.5	Hap3
HN677	5.06	Hap1
HN679	6.3	Hap3
HN681	5.52	Hap1
HN682	5.13	Hap3
HN684	5.25	Hap1
HN686	5.45	Hap1
HN687	5.62	Hap1
HN689	5.89	Hap3
HN691	5.07	Hap2
HN694	6.09	Hap3
HN696	5.87	Hap1
HN697	5.5	Hap3
HN699	5.58	Hap1
HN700	5.38	Hap2
HN701	5.71	Hap1
HN702	6.14	Hap1
HN704	NA	Other
HN706	5.64	Hap3
HN707	4.84	Hap3
HN708	6.22	Hap3
HN709	5.71	Hap3
HN710	5.67	Hap3
HN713	5.11	Hap2
HN714	6.49	Hap3
HN715	5.52	Hap2
HN716	6.09	Hap3
HN718	6.23	Hap3
HN720	6.24	Hap2
HN721	5.32	Hap2
HN724	5.76	Hap3
HN726	6.25	Hap2
HN728	5.71	Hap3
HN729	5.81	Hap2
HN731	7.19	Hap3
HN733	6.15	Hap2
HN736	5.63	Hap1
HN738	5.43	Hap1
HN739	5.33	Hap2
HN740	6.12	Hap1
HN742	5.43	Hap1
HN744	5.46	Hap1
HN746	6.37	Hap1
HN747	5.1	Hap1
HN748	4.81	Hap1
HN750	5.98	Hap1
HN751	5.68	Hap3
HN752	6.23	Other
HN754	5.06	Hap1
HN756	4.75	Hap3
HN757	4.56	Hap3
HN758	5.41	Hap3
HN759	5.74	Hap1
HN760	5.67	Hap3
HN761	5.8	Hap1
HN762	4.97	Hap1
HN764	5.51	Hap1
HN766	5.8	Hap3
HN768	5.8	Hap1
HN769	5.7	Hap1
HN772	6.11	Hap1
HN780	5.64	Hap1
HN786	5.44	Hap1
HN787	4.52	Hap1
HN788	5.81	Hap3
HN791	4.67	Hap1
HN793	3.38	Hap1
HN797	4.67	Hap1
HN798	NA	Other
HN800	4.19	Hap2
HN804	5.68	Hap1
HN805	6.28	Hap1
HN806	5.74	Hap2
HN807	6.63	Hap3
HN808	6.01	Hap3
HN810	6.02	Hap3
HN811	5.03	Hap1
HN812	5.97	Hap1
HN813	5.83	Hap1
HN816	6.39	Hap2
HN819	5.47	Hap3
HN821	5.97	Hap1
HN822	6.48	Hap1
HN823	6.5	Hap1
HN826	5.64	Hap3
HN828	5.97	Hap3
HN829	5.53	Hap3
HN830	5.62	Hap3
HN831	5.78	Hap1
HN833	6.28	Hap1
HN837	5.59	Hap2
HN838	5.47	Hap3
HN839	6.75	Hap1
HN841	NA	Other
HN842	6.97	Hap3
HN844	NA	Other
HN845	6.38	Hap2
HN846	6.26	Hap3
HN848	6.5	Hap3
HN849	6.31	Hap1
HN850	5.81	Hap3
HN856	5.28	Hap3
HN857	6.12	Hap2
HN860	6.25	Hap3
HN862	5.6	Hap2
HN864	6.29	Hap2
HN866	5.96	Hap2
HN867	5.91	Hap2
HN868	6.38	Hap2
HN869	5.49	Hap2
HN871	6.3	Hap3
HN872	5.97	Hap2
HN873	6.66	Hap3
HN874	6.46	Hap2
HN875	6.1	Hap2
HN878	5.99	Hap3
HN879	6.13	Hap3
HN881	5.9	Hap2
HN882	5.24	Hap3
HN883	NA	Other
HN886	6.29	Hap3
HN888	6.13	Hap2
HN890	5.98	Hap2
HN891	5.36	Hap1
HN895	5.49	Hap2
HN896	5.47	Hap3
G03	NA	Other
G04	NA	Other
G08	NA	Other
G09	NA	Other
G10	NA	Other
G13	NA	Other
G14	NA	Other
G17	NA	Other
G19	NA	Other
G22	NA	Other
G23	NA	Other
G26	NA	Other
G27	NA	Other
G31	NA	Other
G33	NA	Other
G35	NA	Other
G38	NA	Other
G50	NA	Other
G51	NA	Other
K30076	NA	Other
Y8	NA	Other
Y22	NA	Other
V14167	NA	Other

## Sheet: Supplementary Notes Fig.2d
Sanple	Arachidic acid (%)	Hap
HN1	1.23	Hap1
HN2	1.32	Hap2
HN3	1.17	Hap1
HN4	1.13	Hap2
HN5	1.45	Hap2
HN6	1.22	Hap2
HN7	1.47	Hap1
HN9	1.24	Hap2
HN11	1.45	Hap1
HN12	1.09	Hap2
HN13	1.16	Hap2
HN14	1.26	Hap1
HN16	1.16	Hap1
HN18	1.21	Hap2
HN19	1.28	Hap2
HN22	1.43	Hap2
HN23	1.34	Hap1
HN24	1.33	Hap1
HN25	1.11	Hap2
HN28	1.32	Hap1
HN31	1.44	Hap1
HN33	1.3	Hap1
HN34	1.32	Hap2
HN35	0.93	Hap2
HN36	1.38	Hap1
HN37	1.47	Hap2
HN38	1.31	Hap1
HN40	1.29	Hap2
HN41	1.42	Hap1
HN42	1.12	Hap2
HN43	1.3	Hap1
HN44	1.23	Hap1
HN45	1.13	Hap2
HN48	0.88	Hap2
HN51	1.44	Hap1
HN52	1.4	Hap1
HN53	1.45	Hap1
HN55	1.38	Hap1
HN56	1.35	Hap1
HN57	1.38	Hap1
HN59	1.27	Hap2
HN60	1.19	Hap1
HN64	1.38	Hap1
HN70	1.06	Hap2
HN72	1.3	Hap1
HN73	1.29	Hap1
HN78	0.96	Hap2
S83	1.4	Hap1
HN84	1.82	Hap1
HN86	1.07	Hap1
HN88	1.31	Hap1
HN89	1.2	Hap1
HN90	1.63	Hap1
HN91	1.18	Hap1
HN92	1.28	Hap1
HN93	1.11	Hap2
HN94	1.42	Hap1
HN95	0.95	Hap1
HN99	1.49	Hap1
HN100	0.97	Hap2
HN101	1.6	Hap1
HN102	1.45	Hap1
HN103	1.28	Hap1
HN104	1.12	Hap2
HN105	1.11	Hap2
HN107	1.4	Hap1
HN108	1.51	Hap1
HN109	1.24	Hap1
HN110	1.58	Hap1
HN111	1.28	Hap1
HN112	1.12	Hap1
HN114	1.24	Hap2
HN115	1.23	Hap2
HN117	1.37	Hap2
HN119	1.35	Hap2
HN121	1.27	Hap2
HN124	1.4	Hap2
HN127	1.28	Hap2
HN129	1.29	Hap1
HN130	1.12	Hap2
HN133	1.05	Hap2
HN136	1.35	Hap1
HN137	1.48	Hap1
HN138	1.39	Hap2
HN139	1.4	Hap1
HN142	1.47	Hap1
HN145	1.23	Hap1
HN149	0.96	Hap2
HN150	1.24	Hap2
HN151	1.08	Hap2
HN152	1.13	Hap2
HN154	1.24	Hap2
HN157	1.53	Hap1
HN158	1.23	Hap1
HN160	1.2	Hap2
HN164	1.51	Hap1
HN168	1.32	Hap1
HN170	1.25	Hap1
HN171	1.27	Hap1
HN172	1.18	Hap1
HN173	0.99	Hap2
HN174	1.14	Hap1
HN175	0.98	Hap2
HN176	1.19	Hap1
HN179	1.34	Hap1
HN182	1.37	Hap1
HN183	1.12	Hap2
HN190	1.24	Hap1
HN191	1.35	Hap1
HN192	1.51	Hap1
HN193	1.28	Hap1
HN194	1.26	Hap1
HN199	1.21	Hap1
HN206	1.45	Hap1
HN207	1.3	Hap1
HN213	1.24	Hap1
HN214	1.13	Hap2
HN215	1.39	Hap1
HN216	1.21	Hap1
HN218	1.35	Hap1
HN221	1.33	Hap1
HN222	1.16	Hap1
HN225	1.38	Hap1
HN226	1.25	Hap1
HN227	0.99	Hap2
HN228	1.3	Hap1
HN229	1.37	Hap1
HN233	1.06	Hap1
HN238	1.28	Hap1
HN239	1.34	Hap2
HN240	1.27	Hap2
HN241	1.24	Hap1
HN242	1.26	Hap1
HN243	1.28	Hap1
HN244	1.18	Hap1
S245	1.37	Hap1
HN246	1.28	Hap1
HN247	1.21	Hap1
HN248	1.3	Hap1
HN249	1.42	Hap1
HN250	1.39	Hap1
HN251	1.24	Hap1
HN252	1.36	Hap1
HN253	1.15	Hap1
HN255	1.13	Hap1
HN256	1.08	Hap1
HN264	1.05	Hap2
HN266	1.22	Hap1
HN267	1.1	Hap2
HN269	0.97	Hap1
HN270	1.27	Hap2
HN271	1.24	Hap1
HN274	1.21	Hap2
HN275	1.22	Hap2
HN276	1.17	Hap2
HN280	1.15	Hap2
HN281	1.2	Hap1
HN282	1.12	Hap2
HN284	1.34	Hap1
HN285	1.07	Hap2
HN287	1.14	Hap1
HN288	1.37	Hap1
HN289	0.99	Hap2
HN291	1.46	Hap1
HN292	1.29	Hap2
HN296	1.32	Hap1
HN297	1.36	Hap1
HN301	1.24	Hap1
HN303	1.22	Hap1
HN305	1.44	Hap1
HN306	1.32	Hap2
HN307	1.21	Hap1
HN308	1.29	Hap1
HN312	1.43	Hap1
HN313	1.21	Hap2
HN315	1.46	Hap1
HN316	1.24	Hap1
HN317	1.34	Hap1
HN318	1.58	Hap1
HN320	1.47	Hap1
HN322	1.32	Hap1
HN323	1.25	Hap2
HN327	1.27	Hap1
HN328	1.28	Hap1
HN329	1.49	Hap1
HN330	1.2	Hap2
HN331	1.25	Hap1
HN334	1.11	Hap1
HN338	1.09	Hap1
HN341	1.07	Hap1
HN343	1.25	Hap1
HN348	1.58	Hap1
HN349	1.46	Hap1
HN351	0.96	Hap2
HN352	1.28	Hap2
HN355	1.09	Hap1
HN356	1.25	Hap1
HN357	1.33	Hap2
HN358	1.36	Hap1
HN359	1.37	Hap2
HN360	1.25	Hap1
HN361	1.24	Hap1
HN363	1.07	Hap1
HN365	1.07	Hap1
HN367	0.99	Hap1
HN368	1.14	Hap1
HN370	1.52	Hap1
HN372	1.27	Hap1
HN373	1.42	Hap1
HN377	1.17	Hap2
HN378	1.2	Hap1
HN381	1.43	Hap1
HN383	1.32	Hap2
HN384	1.39	Hap1
HN385	1.16	Hap2
HN386	1.35	Hap1
HN388	1.32	Hap1
HN389	1.3	Hap1
HN391	1.62	Hap1
HN399	1.47	Hap1
HN401	1.6	Hap1
HN402	1.52	Hap1
HN403	1.47	Hap1
HN404	1.3	Hap1
HN405	1.21	Hap1
HN407	1.24	Hap2
HN410	1.44	Hap1
HN412	1.18	Hap1
HN413	1.26	Hap1
HN414	1.2	Hap2
HN415	1.28	Hap1
HN416	1.24	Hap2
HN417	1.21	Hap1
HN419	1.6	Hap1
HN421	1.24	Hap2
HN422	1.63	Hap1
HN424	1.32	Hap1
HN425	1.47	Hap1
HN426	1.57	Hap1
HN427	1.47	Hap1
HN428	1.34	Hap1
HN429	1.4	Hap1
HN432	1.38	Hap1
HN433	1.28	Hap1
HN438	1.2	Other
HN439	1.38	Hap1
HN440	1.16	Hap2
HN441	1.42	Hap1
HN443	1.31	Hap2
HN444	1.92	Hap1
HN446	1.5	Hap1
HN448	1.33	Other
HN452	1.57	Hap1
HN453	1.14	Hap1
HN454	1.4	Hap1
HN456	1.28	Hap1
HN457	1.39	Hap1
HN458	1.69	Hap1
HN459	1.38	Hap1
HN461	1.27	Hap1
HN463	1.4	Hap1
HN464	1.24	Hap1
HN465	1.51	Hap1
HN466	1.25	Hap1
HN467	0.99	Hap2
HN468	1.29	Hap2
HN470	1.05	Hap2
HN471	1.19	Hap2
HN474	1.13	Hap1
HN475	1.32	Hap1
HN476	1.11	Hap2
HN479	1.24	Hap1
HN480	1.3	Hap1
HN483	1.2	Hap2
HN484	1.32	Hap1
HN486	1.12	Hap2
HN487	1.24	Hap2
HN488	1.23	Hap1
HN489	0.91	Hap2
HN490	1.28	Hap2
HN491	1.32	Hap2
HN492	1.43	Hap2
HN493	1.28	Hap2
HN495	1.19	Hap2
HN497	1.12	Hap2
HN498	1.24	Hap2
HN499	1.08	Hap2
HN500	1.27	Hap2
HN501	1.1	Hap2
HN503	1.09	Hap2
HN505	0.98	Hap2
HN506	1.12	Hap2
HN507	1.33	Hap1
HN511	1.2	Hap2
HN514	1.15	Hap1
HN515	1.26	Hap1
HN517	1.37	Hap1
HN518	1.2	Hap1
HN519	1.22	Hap1
HN528	1.24	Hap2
HN529	1.59	Hap1
HN531	1.38	Hap2
HN539	1.25	Hap2
HN543	1.56	Hap1
HN544	1.4	Hap1
HN545	1.12	Hap2
HN546	1.27	Hap1
HN550	1.39	Hap1
HN553	1.19	Hap2
HN554	1.04	Hap1
HN556	1.26	Hap1
HN558	1.13	Hap2
HN564	1.22	Hap2
HN570	1.19	Hap2
HN571	1.28	Hap2
HN573	1.44	Hap1
HN574	1.4	Hap1
HN575	1.05	Hap1
HN576	1.13	Hap1
HN577	1.24	Hap1
HN578	1.07	Hap1
HN580	1.3	Hap1
HN581	1.44	Hap1
HN582	1.44	Hap1
HN583	1.05	Hap1
HN584	1.31	Hap1
HN585	1.16	Hap1
HN588	1.57	Hap1
HN590	1.29	Hap1
HN593	1.13	Hap1
HN601	1.46	Hap1
HN603	1.33	Hap1
HN610	1.34	Hap1
HN611	1.34	Hap1
HN612	1.27	Hap1
HN618	1.3	Hap1
HN620	1.28	Hap1
HN624	1.13	Hap2
HN625	1.18	Hap2
HN626	1.44	Hap1
HN627	1.37	Hap1
HN629	1.04	Hap1
HN630	1.14	Hap2
HN631	1.2	Hap1
HN632	1.22	Hap2
HN634	1.31	Hap2
HN635	1.22	Hap1
HN638	1.16	Hap1
HN640	1.32	Hap1
HN643	1.22	Hap1
HN645	1.09	Hap2
HN646	1.1	Hap2
HN647	1.23	Hap2
HN649	1.48	Hap1
HN652	1.45	Hap1
HN653	1.14	Hap1
HN654	1.03	Hap2
HN656	1.3	Hap1
HN657	1.4	Hap1
HN658	1.53	Hap1
HN660	1.48	Hap1
HN661	1.35	Hap1
HN663	1.23	Hap2
HN665	1.56	Hap1
HN666	1.56	Hap1
HN667	1.34	Hap2
HN668	1.17	Hap2
HN669	1.2	Hap1
HN671	1.12	Hap1
HN672	1.44	Hap1
HN674	1.28	Hap1
HN675	1.31	Hap1
HN676	1.3	Other
HN677	1.4	Hap1
HN679	1.16	Hap1
HN681	1.07	Hap1
HN682	1.33	Hap1
HN684	1.22	Hap1
HN686	1.12	Hap2
HN687	1.08	Hap2
HN689	1.41	Hap1
HN691	1.34	Hap1
HN694	0.99	Hap2
HN696	1.11	Hap1
HN697	1.29	Hap2
HN699	1.11	Hap2
HN700	1.2	Hap1
HN701	1.06	Hap1
HN702	1.11	Hap1
HN704	0.79	Hap1
HN706	1.21	Hap1
HN707	1.45	Hap1
HN708	1.21	Hap2
HN709	1.12	Hap1
HN710	1.55	Hap1
HN713	1.46	Hap1
HN714	1.19	Hap1
HN715	1.14	Hap1
HN716	1.24	Hap1
HN718	1.05	Hap2
HN720	1.6	Hap1
HN721	1.3	Hap1
HN724	1.09	Hap1
HN726	1.43	Hap1
HN728	0.88	Hap2
HN729	1.42	Hap1
HN731	1.09	Hap1
HN733	1.48	Hap1
HN736	1.16	Hap2
HN738	1.36	Hap1
HN739	1.12	Hap1
HN740	1.49	Hap2
HN742	1.06	Hap2
HN744	1.45	Hap1
HN746	1.36	Hap1
HN747	1.14	Hap2
HN748	1.45	Hap1
HN750	1	Hap1
HN751	0.94	Hap1
HN752	1.07	Hap1
HN754	1.26	Hap1
HN756	1.25	Hap1
HN757	0.89	Hap1
HN758	0.83	Hap2
HN759	1.1	Hap1
HN760	1.4	Hap1
HN761	1.29	Hap1
HN762	1.29	Hap1
HN764	1.16	Hap2
HN766	1.27	Hap2
HN768	1.08	Hap2
HN769	1.27	Hap1
HN772	1.18	Hap1
HN780	1.04	Hap1
HN786	1.22	Hap2
HN787	1.02	Hap2
HN788	1.29	Hap1
HN791	1.35	Hap1
HN793	1.08	Hap2
HN797	1.41	Hap1
HN798	1.16	Hap1
HN800	1.2	Hap2
HN804	1.44	Hap1
HN805	1.08	Hap1
HN806	1.37	Hap2
HN807	1.06	Hap1
HN808	1.11	Hap2
HN810	1.19	Hap2
HN811	1.11	Hap1
HN812	1.29	Hap1
HN813	1.03	Hap2
HN816	0.9	Hap1
HN819	1.13	Hap2
HN821	1.29	Hap1
HN822	1.29	Hap1
HN823	1.15	Hap1
HN826	1.38	Hap1
HN828	1.13	Hap2
HN829	1.11	Hap2
HN830	1.07	Hap2
HN831	1.15	Hap1
HN833	1.3	Hap1
HN837	1.16	Hap1
HN838	0.96	Hap2
HN839	1.1	Hap1
HN841	0.85	Hap2
HN842	1.1	Hap1
HN844	1.13	Hap1
HN845	1.03	Hap1
HN846	0.85	Hap2
HN848	1.19	Hap2
HN849	1.16	Hap1
HN850	1.2	Hap2
HN856	1.07	Hap1
HN857	1.62	Hap1
HN860	1.26	Hap2
HN862	1.16	Hap1
HN864	1.2	Hap1
HN866	1.27	Hap1
HN867	1.09	Hap1
HN868	1.15	Hap1
HN869	1.37	Hap1
HN871	1.19	Hap2
HN872	1.16	Hap1
HN873	1.16	Hap1
HN874	1.17	Hap1
HN875	1.24	Hap1
HN878	1.12	Hap1
HN879	0.94	Hap2
HN881	1.22	Hap1
HN882	1.05	Hap2
HN883	1.37	Hap1
HN886	1.27	Hap2
HN888	1.15	Hap1
HN890	1.1	Hap1
HN891	1.4	Hap1
HN895	1.17	Hap1
HN896	1.17	Hap1
G03	NA	Other
G04	NA	Other
G08	NA	Other
G09	NA	Other
G10	NA	Other
G13	NA	Other
G14	NA	Other
G17	NA	Other
G19	NA	Other
G22	NA	Other
G23	NA	Other
G26	NA	Other
G27	NA	Other
G31	NA	Other
G33	NA	Other
G35	NA	Other
G38	NA	Other
G50	NA	Other
G51	NA	Other
K30076	NA	Other
Y8	NA	Other
Y22	NA	Other
V14167	NA	Other
