# Supplementary material for: Telomere-to-telomere genome assemblies and population resequencing of diploid and allotetraploid peanut varieties
Source: Nat Genet. 2026 Apr 24;58(5):1151–63. doi: 10.1038/s41588-026-02577-z (PMC13175896; doi:10.1038/s41588-026-02577-z)
Supplement: Supplementary file 6 — Source data for Fig. 5e, j, l and o. [file 41588_2026_2577_MOESM6_ESM.xlsx]

## Sheet: Fig. 5e
Sample	Oil content (%)	Hap
HN1	49.25	Hap2
HN2	52.72	Hap2
HN3	49.54	Hap2
HN4	50.69	Hap2
HN5	50.58	Hap2
HN6	48.19	Hap2
HN7	48.68	Hap2
HN9	47.55	Hap2
HN11	49.57	Hap2
HN12	52.19	Hap2
HN13	49.02	Hap2
HN14	52.98	Hap2
HN16	49.68	Hap2
HN18	49.8	Hap2
HN19	51.99	Hap2
HN22	48.76	Hap2
HN23	48.24	Hap2
HN24	52.88	Hap2
HN25	51.71	Hap2
HN28	50.94	Hap2
HN31	49.89	Hap1
HN33	45.21	Hap2
HN34	50.71	Hap2
HN35	56.61	Hap2
HN36	48.95	Hap2
HN37	48.47	Hap2
HN38	45.02	Hap1
HN40	49.84	Hap2
HN41	46.23	Hap1
HN42	48.64	Hap2
HN43	47.63	Hap2
HN44	44.56	Hap1
HN45	50.72	Hap2
HN48	53.19	Hap2
HN51	50.31	Hap2
HN52	47.93	Hap1
HN53	46.36	Hap1
HN55	45.42	Hap1
HN56	50.4	Hap1
HN57	48.95	Hap1
HN59	46.88	Hap2
HN60	49.72	Hap2
HN64	48.74	Hap2
HN70	51.24	Hap2
HN72	50.5	Hap2
HN73	47.53	Hap1
HN78	49.72	Hap2
S83	54.02	Hap2
HN84	47.35	Hap2
HN86	52.27	Hap2
HN88	48.43	Hap2
HN89	50.19	Hap2
HN90	48.07	Hap2
HN91	47.67	Hap2
HN92	50.7	Hap2
HN93	51.05	Hap2
HN94	53.16	Hap2
HN95	48.27	Hap2
HN99	50.89	Hap2
HN100	52.78	Hap2
HN101	54.84	Hap2
HN102	54.91	Hap2
HN103	47.49	Hap1
HN104	51.79	Hap2
HN105	54.82	Hap2
HN107	52.92	Hap2
HN108	46.89	Hap1
HN109	48.54	Hap2
HN110	47.22	Hap2
HN111	49.53	Hap2
HN112	47.25	Hap2
HN114	51.41	Hap2
HN115	50.56	Hap2
HN117	49.42	Hap2
HN119	48.87	Hap2
HN121	49.17	Hap2
HN124	49.87	Hap2
HN127	49.78	Hap2
HN129	49.54	Hap2
HN130	49.03	Hap2
HN133	50.08	Hap2
HN136	48.79	Hap1
HN137	50.88	Hap1
HN138	49.96	Hap2
HN139	52.96	Hap2
HN142	48.84	Hap2
HN145	47.88	Hap2
HN149	51.28	Hap2
HN150	50.01	Hap2
HN151	48.21	Hap2
HN152	51.57	Hap2
HN154	50.11	Hap2
HN157	48.93	Hap2
HN158	52.22	Hap2
HN160	50.42	Hap2
HN164	52.59	Hap2
HN168	46.54	Hap1
HN170	49.76	Hap2
HN171	50.74	Hap2
HN172	50.93	Hap2
HN173	51.48	Hap2
HN174	47.87	Hap2
HN175	51.38	Hap2
HN176	54.95	Hap2
HN179	53.38	Hap2
HN182	49.26	Hap2
HN183	49.69	Hap2
HN190	50.13	Hap1
HN191	49.4	Hap1
HN192	52.91	Hap2
HN193	48.15	Hap1
HN194	48.14	Hap1
HN199	53.7	Hap2
HN206	51.04	Hap1
HN207	51.44	Hap1
HN213	48.97	Hap1
HN214	53.12	Hap2
HN215	48.68	Hap2
HN216	50.19	Hap2
HN218	46.14	Hap1
HN221	50.67	Hap2
HN222	52	Hap1
HN225	49	Hap1
HN226	48.68	Hap1
HN227	51.46	Hap2
HN228	46.95	Hap2
HN229	48.19	Hap1
HN233	52.55	Hap2
HN238	47.71	Hap2
HN239	47.14	Hap2
HN240	50.51	Hap2
HN241	49.55	Hap1
HN242	48.43	Hap1
HN243	47.01	Hap1
HN244	48.11	Hap1
S245	47.1	Hap1
HN246	50.9	Hap1
HN247	48.94	Hap1
HN248	48	Hap1
HN249	48.72	Hap1
HN250	48.38	Hap1
HN251	50.36	Hap2
HN252	51.66	Hap2
HN253	51.72	Hap2
HN255	50.52	Hap2
HN256	51.52	Hap2
HN264	49.82	Hap2
HN266	51.45	Hap2
HN267	51.44	Hap2
HN269	50.74	Hap2
HN270	50.27	Hap2
HN271	53.05	Hap2
HN274	50.4	Hap2
HN275	50.85	Hap2
HN276	52.19	Hap2
HN280	50.53	Hap2
HN281	47.66	Hap2
HN282	54.64	Hap2
HN284	51.88	Hap2
HN285	52.92	Hap2
HN287	49.82	Hap2
HN288	52.17	Hap2
HN289	53.6	Hap2
HN291	54.9	Hap2
HN292	49.72	Hap2
HN296	51.03	Hap2
HN297	52.51	Hap2
HN301	51.01	Hap2
HN303	50.24	Hap2
HN305	52.24	Hap2
HN306	51.08	Hap2
HN307	49.44	Hap2
HN308	48.43	Hap2
HN312	54.69	Hap2
HN313	51.36	Hap2
HN315	50.6	Hap2
HN316	50.99	Hap2
HN317	49.67	Hap2
HN318	52.92	Hap2
HN320	53.66	Hap2
HN322	48.74	Hap2
HN323	51.51	Hap2
HN327	50.41	Hap2
HN328	53.15	Hap2
HN329	48.17	Hap2
HN330	51.07	Hap2
HN331	51.13	Hap2
HN334	48.99	Hap2
HN338	46.64	Hap2
HN341	50.2	Hap2
HN343	47.16	Hap2
HN348	49.09	Hap2
HN349	48.95	Hap2
HN351	48.18	Hap2
HN352	49.77	Hap2
HN355	52.83	Hap2
HN356	47.41	Hap2
HN357	48.61	Hap2
HN358	50.43	Hap2
HN359	47.73	Hap2
HN360	51.85	Hap2
HN361	48.42	Hap2
HN363	53.6	Hap2
HN365	50.41	Hap2
HN367	51.62	Hap2
HN368	51.47	Hap2
HN370	54.1	Hap2
HN372	51.07	Hap2
HN373	52.78	Hap2
HN377	50.81	Hap2
HN378	50.32	Hap2
HN381	46.55	Hap1
HN383	48.86	Hap2
HN384	46.92	Hap1
HN385	50.13	Hap2
HN386	47.03	Hap1
HN388	50.26	Hap2
HN389	50.52	Hap2
HN391	53.5	Hap2
HN399	48.51	Hap2
HN401	50.32	Hap1
HN402	52.48	Hap2
HN403	47.96	Hap2
HN404	52.78	Hap2
HN405	53.68	Hap2
HN407	50.28	Hap2
HN410	48.64	Hap2
HN412	50.31	Hap2
HN413	46.21	Hap2
HN414	48.56	Hap2
HN415	49.92	Hap2
HN416	52.87	Hap2
HN417	47.47	Hap2
HN419	49.83	Other
HN421	50.07	Hap2
HN422	50.91	Hap2
HN424	47.63	Hap2
HN425	51.52	Hap2
HN426	51.59	Hap2
HN427	47.7	Hap2
HN428	50.7	Hap2
HN429	51.79	Hap2
HN432	48.57	Hap2
HN433	46.64	Hap2
HN438	49.17	Hap2
HN439	57.11	Hap2
HN440	48.84	Hap2
HN441	51.98	Hap2
HN443	51.6	Hap2
HN444	49.11	Hap2
HN446	52.74	Hap2
HN448	50.63	Hap2
HN452	47.04	Hap2
HN453	55.65	Hap2
HN454	48.49	Hap2
HN456	53.09	Hap2
HN457	54.05	Hap2
HN458	53.35	Hap2
HN459	53.24	Hap2
HN461	57.23	Hap2
HN463	52.52	Hap2
HN464	50.13	Hap2
HN465	51.47	Hap2
HN466	55.02	Hap2
HN467	53.17	Hap2
HN468	55.04	Hap2
HN470	51.87	Hap2
HN471	51.92	Hap2
HN474	51.57	Hap2
HN475	54.68	Hap2
HN476	50.02	Hap2
HN479	52.83	Hap2
HN480	55.72	Hap2
HN483	51.96	Hap2
HN484	50.07	Hap2
HN486	50.78	Hap2
HN487	53.28	Hap2
HN488	51.54	Hap2
HN489	50.18	Hap2
HN490	49.8	Hap2
HN491	50.64	Hap2
HN492	44.9	Hap2
HN493	51.17	Hap2
HN495	51.37	Hap2
HN497	50.71	Hap2
HN498	49.02	Hap2
HN499	50.19	Hap2
HN500	47.46	Hap2
HN501	49.19	Hap2
HN503	47.95	Hap2
HN505	49.48	Hap2
HN506	50.12	Hap2
HN507	50.42	Hap2
HN511	50.62	Hap2
HN514	50.26	Hap2
HN515	50.89	Hap2
HN517	52.77	Hap2
HN518	45.88	Hap2
HN519	50.79	Hap2
HN528	51.14	Hap2
HN529	48.32	Hap2
HN531	53.05	Hap2
HN539	48.96	Hap2
HN543	51.65	Hap2
HN544	53.38	Hap2
HN545	53.86	Hap2
HN546	49.42	Hap2
HN550	54.82	Hap2
HN553	50.17	Hap2
HN554	50.1	Hap2
HN556	50.19	Hap1
HN558	50.56	Hap2
HN564	51.33	Hap2
HN570	46.8	Hap2
HN571	51.09	Hap2
HN573	50.46	Hap2
HN574	51.46	Hap2
HN575	49.8	Hap2
HN576	50.1	Hap2
HN577	48.34	Hap2
HN578	49.11	Hap2
HN580	53.92	Hap2
HN581	48.72	Hap2
HN582	53.66	Hap2
HN583	51.79	Hap2
HN584	48.77	Hap2
HN585	47.06	Hap2
HN588	52.02	Hap2
HN590	46.58	Hap2
HN593	51.96	Hap2
HN601	54.45	Hap2
HN603	50.46	Hap2
HN610	52.05	Hap2
HN611	48.65	Hap1
HN612	48.35	Hap2
HN618	48.72	Hap1
HN620	53.44	Hap2
HN624	49.65	Hap2
HN625	51.06	Hap2
HN626	53.72	Hap2
HN627	51.7	Hap2
HN629	55.02	Hap2
HN630	51.61	Hap2
HN631	50.01	Hap2
HN632	51.84	Hap2
HN634	49.76	Hap2
HN635	48.21	Hap2
HN638	49.71	Hap2
HN640	51.72	Hap2
HN643	53.65	Hap2
HN645	51.59	Hap2
HN646	54.07	Hap2
HN647	50.64	Hap2
HN649	47.73	Hap2
HN652	50.92	Hap2
HN653	45.92	Other
HN654	51.38	Hap2
HN656	50.27	Hap2
HN657	53.43	Hap2
HN658	50.93	Hap2
HN660	53.54	Hap2
HN661	53.57	Hap2
HN663	50.02	Hap2
HN665	48.41	Hap2
HN666	42.38	Hap2
HN667	54.23	Hap2
HN668	51.23	Hap2
HN669	50.66	Hap2
HN671	48.33	Hap1
HN672	49.31	Hap2
HN674	50.49	Hap1
HN675	51.59	Hap2
HN676	49.76	Hap2
HN677	52.48	Hap2
HN679	46.62	Hap2
HN681	50.86	Hap2
HN682	51.43	Hap2
HN684	50.71	Hap2
HN686	52.67	Hap2
HN687	51.86	Hap2
HN689	49.09	Hap2
HN691	54.12	Hap2
HN694	47.55	Hap2
HN696	49.49	Hap2
HN697	52.15	Hap2
HN699	48.74	Hap2
HN700	51.91	Hap2
HN701	52.43	Hap2
HN702	48.4	Hap1
HN704	46.38	Hap2
HN706	51.4	Hap2
HN707	52.66	Hap2
HN708	48.07	Hap2
HN709	48.69	Hap2
HN710	49.75	Hap2
HN713	52.3	Hap2
HN714	47.33	Hap2
HN715	51.1	Hap2
HN716	48.65	Hap2
HN718	47.67	Hap2
HN720	47.78	Hap2
HN721	52.42	Hap2
HN724	50.8	Hap2
HN726	48.12	Hap2
HN728	49.02	Hap2
HN729	49.6	Hap2
HN731	45.75	Hap2
HN733	50.33	Hap2
HN736	50.04	Hap2
HN738	51.27	Hap2
HN739	51.78	Hap2
HN740	46.55	Hap2
HN742	51.44	Hap2
HN744	48.23	Hap1
HN746	45.78	Hap2
HN747	51.25	Hap2
HN748	55.33	Hap2
HN750	47.52	Hap1
HN751	49.95	Hap2
HN752	48.2	Hap2
HN754	51.16	Hap1
HN756	54.83	Hap2
HN757	55.46	Hap2
HN758	52.05	Hap2
HN759	48.56	Hap2
HN760	49.24	Hap2
HN761	52.04	Hap2
HN762	54.39	Hap2
HN764	52.15	Hap2
HN766	48.84	Hap2
HN768	50.54	Hap2
HN769	49.18	Hap1
HN772	47.81	Hap2
HN780	48.19	Hap2
HN786	51.48	Hap2
HN787	54.99	Hap2
HN788	48.88	Hap2
HN791	50	Hap1
HN793	56.58	Hap2
HN797	50.16	Hap1
HN798	51.26	Hap2
HN800	52.1	Hap2
HN804	51.4	Hap2
HN805	49.5	Hap1
HN806	50.2	Hap2
HN807	47.46	Hap2
HN808	49.6	Hap2
HN810	48.84	Hap2
HN811	54.66	Hap2
HN812	51.64	Hap2
HN813	51.4	Hap2
HN816	48.88	Hap2
HN819	52.21	Hap2
HN821	49.17	Hap1
HN822	46.56	Hap1
HN823	47.21	Hap1
HN826	52.58	Hap2
HN828	50.06	Hap2
HN829	51.53	Hap2
HN830	50.77	Hap2
HN831	50.5	Hap2
HN833	47.01	Hap1
HN837	51.36	Hap2
HN838	52.09	Hap2
HN839	48.1	Hap2
HN841	46.86	Hap2
HN842	46.11	Hap2
HN844	47.24	Hap2
HN845	49.49	Hap2
HN846	50.39	Hap2
HN848	46.74	Hap2
HN849	47.84	Hap1
HN850	49.37	Hap2
HN856	52.38	Hap2
HN857	48.89	Hap2
HN860	47.24	Hap2
HN862	52.24	Hap2
HN864	48.09	Hap2
HN866	50.04	Hap2
HN867	49.29	Hap2
HN868	47.2	Hap2
HN869	47.02	Hap2
HN871	46.72	Hap2
HN872	50.11	Hap2
HN873	48.15	Hap2
HN874	49.52	Hap2
HN875	50.19	Hap2
HN878	51.21	Hap2
HN879	48.28	Hap2
HN881	50.65	Hap2
HN882	53.6	Hap2
HN883	46.79	Hap1
HN886	47.38	Hap2
HN888	50.4	Hap2
HN890	49.63	Hap2
HN891	50.8	Hap2
HN895	51.43	Hap2
HN896	50.41	Hap2
G03	NA	Other
G04	NA	Other
G08	NA	Other
G09	NA	Other
G10	NA	Other
G13	NA	Other
G14	NA	Other
G17	NA	Other
G19	NA	Other
G22	NA	Other
G23	NA	Other
G26	NA	Other
G27	NA	Other
G31	NA	Other
G33	NA	Other
G35	NA	Other
G38	NA	Other
G50	NA	Other
G51	NA	Other
K30076	NA	Other
Y8	NA	Other
Y22	NA	Other
V14167	NA	Other

## Sheet: Fig. 5j
Measured value	standard value	control value	Col (mg/g)	Measured value	standard value	control value	AhWRI1-OE1 (mg/g)	Measured value	standard value	control value	AhWRI1-OE2 (mg/g)
0.501785	0.8	0.1	14.051	0.81941	0.8	0.1	23.126	0.747695	0.8	0.1	21.077
0.522295	0.8	0.1	14.637	0.76314	0.8	0.1	21.5183	0.75475	0.8	0.1	21.2786
0.491565	0.8	0.1	13.759	0.73744	0.8	0.1	20.784	0.75795	0.8	0.1	21.37
0.493525	0.8	0.1	13.815	0.771285	0.8	0.1	21.751	0.833025	0.8	0.1	23.515
0.548895	0.8	0.1	15.397	0.920875	0.8	0.1	26.025	0.98531	0.8	0.1	27.866
0.566115	0.8	0.1	15.889	0.99819	0.8	0.1	28.234	0.96879	0.8	0.1	27.394
0.517255	0.8	0.1	14.493	0.89186	0.8	0.1	25.196	0.894695	0.8	0.1	25.277
0.500455	0.8	0.1	14.013	0.884055	0.8	0.1	24.973	0.912545	0.8	0.1	25.787
0.501155	0.8	0.1	14.033	0.8696	0.8	0.1	24.56	0.943345	0.8	0.1	26.667

## Sheet: Fig. 5I
Tobacco	WRI1	WRI1 vs. pACP11
LEN	9603	13436
	8169	11168
	8810	11749
	9808	11929
	9731	9829
	8496	11303
REN	11501	11965
	10187	11258
	12339	12405
	11513	12663
	12225	10433
	11388	10332
L/R	0.834971	1.12294
	0.801904	0.992006
	0.713996	0.947118
	0.851907	0.942036
	0.795992	0.942107
	0.746048	1.09398
Tobacco	WRI1	WRI1 vs. pKAS1
LEN	7317	9683
	9007	9047
	6926	9496
	6820	10397
	7745	9826
	8002	9236
REN	10483	10941
	11836	10019
	10322	11055
	10349	10840
	11290	10702
	10741	9919
L/R	0.697987	0.88502
	0.760983	0.902984
	0.670994	0.858978
	0.659001	0.959133
	0.686005	0.918146
	0.744996	0.931142
Tobacco	FUS3	FUS3-SK vs. pWRI
LEN	7419	8880
	7199	8385
	6803	8313
	8693	9738
	7840	8440
	7468	8140
REN	9344	10362
	10343	10377
	9119	10064
	11941	11524
	10609	9965
	9277	10014
L/R	0.793985	0.856977
	0.696026	0.808037
	0.746025	0.826014
	0.727996	0.845019
	0.738995	0.846964
	0.805002	0.812862
Tobacco	ABI3	ABI3 vs. pWRI1
LEN	8050	10111
	9266	9800
	8940	9833
	8493	11708
	8416	9393
	8068	9501
REN	9179	10654
	10888	10710
	10916	10653
	11030	11605
	11388	9713
	11744	10675
L/R	0.877002	0.949033
	0.851029	0.915033
	0.818981	0.923026
	0.769991	1.00888
	0.739024	0.967054
	0.686989	0.890023
Tobacco	LEC1	LEC1 vs. pWRI1
LEN	7590	9268
	7748	7878
	7013	10713
	7419	9095
	8002	9860
	7593	8057
REN	10565	9807
	9987	9243
	9347	10812
	9279	10261
	9913	10480
	10162	9453
L/R	0.71841	0.945039
	0.775809	0.852321
	0.750294	0.990844
	0.799547	0.886366
	0.807223	0.94084
	0.747195	0.852322

## Sheet: Fig. 5o
Tobacco	SK			FUS-SK
LEN	2625	2442	2536	1966	3182	3584
	2623	2621	2623	1856	3564	3466
	2423	2627	2257	1725	3382	3994
	2235	2289	2147	2011	2548	3031
	2522	2524	2625	1933	3961	3664
	2625	2631	2324	1854	3367	3244
REN	41667	42103	22643	85478	10936	7947
	39149	42967	20333	109176	12913	8579
	50479	35986	16355	90789	14452	8995
	33864	25719	17176	125688	11373	6186
	49451	34108	21875	96650	15843	7101
	42339	27124	18444	92700	11981	6829
L/R	0.0629995	0.0580006	0.111999	0.0230001	0.290966	0.450988
	0.0670004	0.0610003	0.129002	0.0170001	0.276001	0.40401
	0.0480002	0.0730006	0.138001	0.0190001	0.234016	0.444024
	0.0659993	0.0890003	0.125	0.0159999	0.224039	0.489977
	0.051	0.0740002	0.12	0.02	0.250016	0.515984
	0.0619996	0.096999	0.126003	0.02	0.281028	0.475033
