# Supplementary material for: Telomere-to-telomere genome assemblies and population resequencing of diploid and allotetraploid peanut varieties
Source: Nat Genet. 2026 Apr 24;58(5):1151–63. doi: 10.1038/s41588-026-02577-z (PMC13175896; doi:10.1038/s41588-026-02577-z)
Supplement: Supplementary file 7 — Source data for Fig. 6f, g and k. [file 41588_2026_2577_MOESM7_ESM.xlsx]

## Sheet: Fig. 6f
Sample Name	Target Name	Ct1	Ct2	Ct3	Average Ct	∆ct1	∆ct2	∆ct3	Average ∆ct	∆∆ct1	∆∆ct2	∆∆ct3	power(2-∆∆ct1)	power(2-∆∆ct2)	power(2-∆∆ct3)	Average power
Hap1	AhGSA1	27.3488	27.4092	27.7264	27.4948	7.07886	7.13918	7.45639		-3.0241	-2.96378	-2.64657	8.13477	7.80165	6.26177	7.3994
Hap1	AhGSA1	30.8665	30.9503	31.1346	30.9838	8.87679	8.96063	9.14497		-1.22617	-1.14233	-0.957984	2.33945	2.20737	1.94259	2.16314
Hap1	AhGSA1	30.376	30.1718	30.3959	30.3145	6.87647	6.67226	6.89637		-3.22648	-3.43069	-3.20659	9.35985	10.783	9.23164	9.79151
Hap1	AhGSA1	33.1832	33.4016	33.5307	33.3719	9.43083	9.64923	9.77831		-0.672127	-0.453732	-0.32465	1.59342	1.36958	1.25236	1.40512
Hap1	AhGSA1	30.9781	30.8864	31.0464	30.9703	9.39676	9.30503	9.46502		-0.7062	-0.797932	-0.637938	1.6315	1.73861	1.5561	1.64207
Hap1	AhGSA1	31.2403	30.9947	30.9245	31.0532	9.50033	9.25478	9.18455		-0.602626	-0.848181	-0.918404	1.51848	1.80023	1.89002	1.73624
Hap1	AhGSA1	31.619	31.4731	31.6917	31.5946	9.54587	9.3999	9.61858		-0.557088	-0.703056	-0.484374	1.4713	1.62795	1.39898	1.49941
Hap1	AhGSA1	30.0944	29.9104	29.8683	29.9577	7.51667	7.33266	7.29058		-2.58628	-2.7703	-2.81238	6.00549	6.82249	7.02442	6.61747
Hap1	AhGSA1	30.95	30.95	30.9249	30.9417	8.82108	8.82108	8.79601		-1.28188	-1.28188	-1.30695	2.43155	2.43155	2.47418	2.44576
Hap1	AhGSA1	31.7072	31.2316	31.4435	31.4608	10.1055	9.6299	9.8418		0.0025355	-0.473054	-0.261155	0.998244	1.38804	1.19844	1.19491
Hap1	AhGSA1	32.13	31.9683	31.9881	32.0288	8.69826	8.53652	8.55629		-1.4047	-1.56644	-1.54667	2.64762	2.96173	2.92142	2.84359
Hap1	AhGSA1	34.2169	34.2423	33.8838	34.1144	9.26852	9.29389	8.93538		-0.834433	-0.809066	-1.16758	1.78316	1.75208	2.24635	1.92719
Hap1	AhGSA1	30.0559	30.9148	30.2803	30.417	8.21095	9.06988	8.43535		-1.89201	-1.03308	-1.6676	3.71151	2.04638	3.17687	2.97825
Hap1	AhGSA1	31.3963	31.1592	31.4402	31.3319	7.42061	7.18351	7.46449		-2.68235	-2.91944	-2.63847	6.419	7.56555	6.22672	6.73709
Hap1	AhGSA1	31.9582	31.7218	31.6693	31.7831	8.97536	8.73902	8.68646		-1.1276	-1.36394	-1.4165	2.18495	2.57386	2.66937	2.47606
Hap1	AhGSA1	31.2742	31.5813	31.5805	31.4787	8.06356	8.37068	8.36982		-2.0394	-1.73227	-1.73314	4.11074	3.32251	3.32451	3.58592
Hap1	AhGSA1	30.7201	31.605	31.2067	31.1773	8.95124	9.83618	9.43784		-1.15172	-0.266775	-0.665113	2.22178	1.20312	1.58569	1.6702
Hap1	AhGSA1	30.9156	31.36	30.9702	31.0819	8.87267	9.317	8.92718		-1.23029	-0.785959	-1.17578	2.34614	1.72424	2.25915	2.10984
Hap1	AhGSA1	34.2016	34.2449	33.9878	34.1448	10.5057	10.549	10.2919		0.402721	0.44606	0.188931	0.75643	0.734045	0.877256	0.789244
Hap1	AhGSA1	33.1785	32.5686	32.9529	32.9	10.3815	9.77153	10.1558	10.103	0.27855	-0.331427	0.0528768	0.824419	1.25826	0.964012	1.01556
Hap1	AhGSA1	31.4977	31.3283	30.9178	31.248	9.3599	9.19055	8.78003		-0.743053	-0.912407	-1.32293	1.67371	1.88218	2.50173	2.01921
Hap1	AhGSA1	30.801	31.1219	31.0032	30.9754	6.94692	7.26779	7.14911		-3.15604	-2.83517	-2.95385	8.91381	7.13626	7.74813	7.93273
Hap1	AhGSA1	33.0774	33.0676	32.5988	32.9146	8.38846	8.37869	7.90995		-1.7145	-1.72427	-2.19301	3.28182	3.30412	4.57259	3.71951
Hap1	AhGSA1	31.4759	31.1721	30.8745	31.1741	8.09188	7.78808	7.49051		-2.01107	-2.31488	-2.61245	4.03082	4.97563	6.11542	5.04063
Hap1	AhGSA1	30.1081	30.2217	29.8891	30.0729	7.0337	7.14732	6.8147		-3.06926	-2.95564	-3.28826	8.39341	7.75774	9.76934	8.64016
Hap1	AhGSA1	31.2127	31.9284	31.8711	31.6707	8.26185	8.97754	8.92027		-1.84111	-1.12542	-1.18269	3.58285	2.18165	2.27	2.67817
Hap1	AhGSA1	31.6993	31.4622	31.2922	31.4846	7.75826	7.52112	7.35117		-2.3447	-2.58184	-2.75179	5.07955	5.98703	6.73554	5.93404
Hap1	AhGSA1	31.0374	31.3994	31.7523	31.3963	7.66008	8.0221	8.375		-2.44288	-2.08086	-1.72795	5.43726	4.23059	3.31258	4.32681
Hap1	AhGSA1	32.3052	32.6982	32.252	32.4185	6.94812	7.34113	6.89497		-3.15483	-2.76183	-3.20799	8.90635	6.78255	9.24063	8.30985
Hap1	AhGSA1	31.1679	30.777	30.9713	30.9721	7.42819	7.03726	7.23158		-2.67477	-3.0657	-2.87137	6.38538	8.37271	7.31762	7.35857
Hap2	AhGSA1	30.8116	31.0186	30.9097	30.9133	5.95459	6.16161	6.05271		-4.14837	-3.94135	-4.05025	17.7331	15.3626	16.5671	16.5542
Hap2	AhGSA1	30.2874	30.3994	30.4641	30.3837	6.11599	6.228	6.29268		-3.98697	-3.87496	-3.81028	15.8561	14.6716	14.0284	14.852
Hap2	AhGSA1	30.7858	30.8987	31.0128	30.8991	6.21328	6.32624	6.4403		-3.88968	-3.77672	-3.66266	14.8221	13.7059	12.664	13.7307
Hap2	AhGSA1	29.941	30.1351	30.0104	30.0288	5.92796	6.12212	5.99743		-4.17499	-3.98084	-4.10553	18.0634	15.7889	17.2143	17.0222
Hap2	AhGSA1	29.9743	30.0642	29.9631	30.0005	4.82	4.90996	4.80887		-5.28296	-5.193	-5.29408	38.9341	36.5803	39.2354	38.2499
Hap2	AhGSA1	29.9249	30.1437	30.0655	30.0447	5.78599	6.00475	5.92656		-4.31697	-4.09821	-4.1764	19.9314	17.1271	18.0809	18.3798
Hap2	AhGSA1	32.1994	32.2896	32.3384	32.2758	5.83864	5.92875	5.97756		-4.26432	-4.17421	-4.1254	19.2171	18.0536	17.4529	18.2412
Hap2	AhGSA1	31.1741	31.3124	31.2024	31.2297	5.73953	5.87783	5.76786		-4.36343	-4.22512	-4.3351	20.5837	18.702	20.1834	19.8231
Hap2	AhGSA1	30.2204	30.1617	30.2133	30.1985	5.76401	5.70534	5.75693		-4.33895	-4.39762	-4.34603	20.2374	21.0773	20.3369	20.5505
Hap2	AhGSA1	30.2135	30.2434	30.4119	30.2896	5.8822	5.9121	6.08058		-4.22076	-4.19085	-4.02238	18.6456	18.263	16.2502	17.7196
Hap2	AhGSA1	30.0463	29.9639	30.1213	30.0438	5.38795	5.30556	5.463		-4.71501	-4.7974	-4.63995	26.2638	27.8075	24.9325	26.3346
Hap2	AhGSA1	29.5048	29.591	29.3989	29.4982	5.75096	5.83713	5.64503		-4.352	-4.26583	-4.45793	20.4213	19.2372	21.9772	20.5452
Hap2	AhGSA1	30.2021	30.0478	30.1117	30.1205	5.4853	5.33107	5.3949		-4.61766	-4.77189	-4.70806	24.5501	27.3201	26.1377	26.0026
Hap2	AhGSA1	29.9113	29.7638	29.8775	29.8509	5.56453	5.41702	5.53069		-4.53843	-4.68594	-4.57226	23.2383	25.74	23.7897	24.256
Hap2	AhGSA1	28.6713	28.4487	28.5723	28.5641	6.07044	5.84781	5.97147		-4.03252	-4.25515	-4.13149	16.3648	19.0953	17.5268	17.6623
Hap2	AhGSA1	28.9888	29.0035	29.053	29.0151	4.76272	4.77746	4.82696		-5.34023	-5.32549	-5.276	40.5108	40.099	38.7467	39.7855
Hap2	AhGSA1	29.7641	29.7462	29.6496	29.72	6.39116	6.37328	6.27664		-3.7118	-3.72968	-3.82632	13.1028	13.2662	14.1853	13.5181
Hap2	AhGSA1	29.5261	29.5686	29.7247	29.6064	6.57958	6.6221	6.77824		-3.52338	-3.48086	-3.32472	11.4986	11.1646	10.0194	10.8942
Hap2	AhGSA1	31.4969	31.647	31.6169	31.5869	6.21898	6.36913	6.33902		-3.88398	-3.73383	-3.76394	14.7637	13.3044	13.585	13.8843
Hap2	AhGSA1	29.1323	29.0889	28.9748	29.0653	5.68397	5.64062	5.52649		-4.41898	-4.46234	-4.57647	21.3918	22.0444	23.8591	22.4318
Hap2	AhGSA1	28.9969	29.0118	28.9833	28.9974	5.86649	5.88144	5.85296		-4.23647	-4.22152	-4.25	18.8497	18.6554	19.0273	18.8441
Hap2	AhGSA1	28.3936	28.1681	28.3169	28.2929	6.17608	5.95066	6.09946		-3.92687	-4.1523	-4.00349	15.2092	17.7814	16.0388	16.3431
Hap2	AhGSA1	29.8831	29.9864	30.1372	30.0022	6.03685	6.14017	6.29095		-4.06611	-3.96279	-3.81201	16.7503	15.5926	14.0452	15.4627
Hap2	AhGSA1	29.1532	29.1232	29.32	29.1988	5.66535	5.63531	5.83214		-4.4376	-4.46765	-4.27082	21.6697	22.1257	19.3038	21.0331
Hap2	AhGSA1	28.5024	28.7064	28.5295	28.5794	5.90446	6.1085	5.93157		-4.19849	-3.99446	-4.17139	18.36	15.9387	18.0183	17.439
Hap2	AhGSA1	27.8805	27.9524	27.75	27.861	5.93563	6.00755	5.80519		-4.16733	-4.09541	-4.29776	17.9676	17.0939	19.6678	18.2431
Hap2	AhGSA1	28.5523	28.4514	28.6932	28.5657	6.25417	6.15329	6.39509		-3.84879	-3.94967	-3.70787	14.4079	15.4515	13.0671	14.3088
Hap2	AhGSA1	31.7992	31.9781	31.8706	31.8826	6.06106	6.24004	6.13247		-4.04189	-3.86292	-3.97049	16.4714	14.5497	15.676	15.5657
Hap2	AhGSA1	28.4501	28.4638	28.3695	28.4278	4.79036	4.8041	4.70979		-5.3126	-5.29886	-5.39316	39.7422	39.3654	42.0247	40.3774
Hap2	AhGSA1	28.1032	27.9758	27.9589	28.0127	5.60238	5.47495	5.45803		-4.50058	-4.628	-4.64492	22.6365	24.7268	25.0185	24.1273
Sample Name	Target Name	Ct1	Ct2	Ct3	Average Ct
Hap1	Ahactin7	20.3221	20.3192	20.1686	20.27
Hap1	Ahactin7	21.8799	22.1623	21.9268	21.9897
Hap1	Ahactin7	23.2179	23.7269	23.5538	23.4995
Hap1	Ahactin7	23.8764	23.7316	23.6492	23.7524
Hap1	Ahactin7	21.6544	21.679	21.4107	21.5814
Hap1	Ahactin7	21.7662	21.6856	21.7681	21.74
Hap1	Ahactin7	22.2084	22.0094	22.0016	22.0732
Hap1	Ahactin7	22.3214	22.6445	22.7671	22.5777
Hap1	Ahactin7	22.8442	21.7226	21.82	22.1289
Hap1	Ahactin7	21.4842	21.707	21.614	21.6017
Hap1	Ahactin7	22.9715	24.3512	22.9727	23.4318
Hap1	Ahactin7	24.9758	24.9862	24.8832	24.9484
Hap1	Ahactin7	22.3991	21.8141	21.3217	21.845
Hap1	Ahactin7	24.053	23.8894	23.9846	23.9757
Hap1	Ahactin7	22.8922	22.9947	23.0616	22.9828
Hap1	Ahactin7	22.9861	23.4146	23.2312	23.2106
Hap1	Ahactin7	21.5413	22.0775	21.6877	21.7688
Hap1	Ahactin7	22.0946	22.1249	21.9095	22.043
Hap1	Ahactin7	23.8337	23.7873	23.4668	23.6959
Hap1	Ahactin7	22.7637	22.7081	22.9193	22.797
Hap1	Ahactin7	21.94	22.2104	22.263	22.1378
Hap1	Ahactin7	23.8298	24.0065	23.726	23.8541
Hap1	Ahactin7	24.9968	24.4859	24.584	24.6889
Hap1	Ahactin7	23.6273	23.6158	22.9088	23.384
Hap1	Ahactin7	22.853	23.0252	23.3448	23.0744
Hap1	Ahactin7	23.2583	22.8938	22.7004	22.9508
Hap1	Ahactin7	23.8618	23.8952	24.0661	23.941
Hap1	Ahactin7	23.6103	23.246	23.2755	23.3773
Hap1	Ahactin7	25.4698	25.2058	25.3956	25.3571
Hap1	Ahactin7	23.5233	23.6253	24.0705	23.7397
Hap2	Ahactin7	25.1561	24.7485	24.6664	24.857
Hap2	Ahactin7	24.366	24.1535	23.9948	24.1714
Hap2	Ahactin7	24.4491	25.0302	24.2381	24.5725
Hap2	Ahactin7	24.0559	23.8358	24.1473	24.013
Hap2	Ahactin7	25.0326	25.2152	25.215	25.1543
Hap2	Ahactin7	23.5979	24.8773	23.9416	24.1389
Hap2	Ahactin7	26.342	26.3849	26.3555	26.3608
Hap2	Ahactin7	25.4493	25.4111	25.4433	25.4346
Hap2	Ahactin7	24.5276	24.7821	24.0595	24.4564
Hap2	Ahactin7	24.6964	24.1108	24.1867	24.3313
Hap2	Ahactin7	24.5256	24.7174	24.7319	24.6583
Hap2	Ahactin7	24.1322	23.3443	23.7851	23.7539
Hap2	Ahactin7	24.7468	24.5875	24.816	24.7168
Hap2	Ahactin7	24.3533	24.1677	24.5193	24.3468
Hap2	Ahactin7	22.5758	22.6389	22.5879	22.6008
Hap2	Ahactin7	24.253	24.2871	24.1382	24.2261
Hap2	Ahactin7	23.3108	23.3458	23.4624	23.373
Hap2	Ahactin7	22.9843	22.9739	22.8813	22.9465
Hap2	Ahactin7	24.9797	25.0349	25.8191	25.2779
Hap2	Ahactin7	23.6033	23.7524	22.9892	23.4483
Hap2	Ahactin7	23.1829	22.9451	23.2632	23.1304
Hap2	Ahactin7	22.2045	22.2251	22.2228	22.2175
Hap2	Ahactin7	23.9671	23.7237	23.8479	23.8462
Hap2	Ahactin7	23.3868	23.6893	23.3874	23.4878
Hap2	Ahactin7	22.5018	22.6716	22.6202	22.5979
Hap2	Ahactin7	22.0408	21.885	21.9087	21.9448
Hap2	Ahactin7	22.2989	22.0468	22.5487	22.2981
Hap2	Ahactin7	25.7836	25.6886	25.7421	25.7381
Hap2	Ahactin7	23.8834	23.8181	23.2777	23.6597
Hap2	Ahactin7	22.5622	22.5289	22.4115	22.5009

## Sheet: Fig. 6g
Sample	Thousand Grain	Hap
HN1	1079.17	Hap2
HN2	1480.91	Hap2
HN3	565.83	Hap2
HN4	1158.33	Hap2
HN5	1174.55	Hap2
HN6	971	Other
HN7	1031	Hap2
HN9	887	Other
HN11	1024	Other
HN12	833	Other
HN13	920	Hap2
HN14	761	Hap2
HN16	663	Other
HN18	967	Hap2
HN19	1095	Hap2
HN22	854	Hap2
HN23	729	Hap2
HN24	772	Other
HN25	1175	Other
HN28	959	Hap2
HN31	576	Other
HN33	724	Hap2
HN34	903	Hap2
HN35	442	Other
HN36	1018	Hap2
HN37	1079	Hap2
HN38	539	Hap1
HN40	984	Hap2
HN41	547	Hap1
HN42	1029	Hap2
HN43	707	Hap2
HN44	840	Other
HN45	1130	Other
HN48	468	Other
HN51	926	Other
HN52	495	Hap1
HN53	495	Hap1
HN55	514	Hap1
HN56	440	Other
HN57	495	Hap1
HN59	633	Hap2
HN60	710	Other
HN64	978	Hap2
HN70	705	Hap2
HN72	994	Hap2
HN73	519	Hap1
HN78	494	Other
S83	588	Hap2
HN84	1081	Hap2
HN86	644	Hap2
HN88	533	Hap2
HN89	521.11	Other
HN90	948	Other
HN91	522	Hap1
HN92	481	Other
HN93	753	Other
HN94	633	Other
HN95	474	Hap2
HN99	719	Hap2
HN100	564	Hap2
HN101	502.73	Hap2
HN102	716	Other
HN103	306	Other
HN104	854	Other
HN105	1086	Other
HN107	749	Hap2
HN108	634	Hap2
HN109	931	Hap2
HN110	641	Hap2
HN111	901	Other
HN112	607	Other
HN114	996	Other
HN115	1027	Hap2
HN117	980	Hap2
HN119	1011	Hap2
HN121	1052	Hap2
HN124	1048	Hap2
HN127	957	Hap2
HN129	864	Other
HN130	948	Other
HN133	1081	Other
HN136	571	Other
HN137	644	Other
HN138	1081	Hap2
HN139	1012	Other
HN142	831	Other
HN145	1056	Other
HN149	635	Hap2
HN150	949.09	Other
HN151	1179	Other
HN152	1100	Other
HN154	1006	Hap2
HN157	1195	Other
HN158	965	Hap2
HN160	954	Hap2
HN164	873.33	Hap2
HN168	474	Hap1
HN170	408	Other
HN171	594	Hap2
HN172	524	Hap2
HN173	629	Hap2
HN174	643.64	Other
HN175	499	Hap2
HN176	617	Hap2
HN179	679	Hap2
HN182	1086	Other
HN183	709.09	Hap2
HN190	449.09	Hap2
HN191	452	Hap2
HN192	816	Other
HN193	414.55	Other
HN194	379	Hap1
HN199	812.22	Hap2
HN206	555	Other
HN207	461	Hap2
HN213	373	Hap1
HN214	933	Hap2
HN215	614.55	Hap1
HN216	456.36	Other
HN218	549	Other
HN221	416	Hap2
HN222	447	Hap1
HN225	694	Other
HN226	483.64	Hap1
HN227	611.82	Hap2
HN228	689	Hap2
HN229	469	Hap1
HN233	605	Hap2
HN238	560	Other
HN239	984	Hap2
HN240	1360	Hap2
HN241	427	Hap1
HN242	475	Other
HN243	520	Hap1
HN244	449	Hap1
S245	575	Hap1
HN246	592	Hap1
HN247	541	Hap1
HN248	488.18	Hap1
HN249	544	Hap1
HN250	482	Hap1
HN251	670	Hap2
HN252	632	Hap2
HN253	596	Hap2
HN255	461	Hap2
HN256	457.27	Hap2
HN264	671	Other
HN266	716	Other
HN267	820	Hap2
HN269	408	Hap2
HN270	1045	Hap2
HN271	615.45	Hap2
HN274	920	Hap2
HN275	882	Hap2
HN276	866	Hap2
HN280	902	Hap2
HN281	802.22	Hap2
HN282	1045	Hap2
HN284	1023	Hap2
HN285	984	Hap2
HN287	663	Other
HN288	1026	Other
HN289	769.09	Other
HN291	1012	Hap2
HN292	740.91	Hap2
HN296	937	Hap2
HN297	1110	Hap2
HN301	655.45	Hap2
HN303	1252.73	Hap2
HN305	1237	Hap2
HN306	1198	Hap2
HN307	1120	Hap2
HN308	1030	Hap2
HN312	939.09	Hap2
HN313	958	Hap2
HN315	1255	Hap2
HN316	894	Hap2
HN317	952	Hap2
HN318	907.27	Hap2
HN320	1053	Hap2
HN322	874	Hap2
HN323	984	Hap2
HN327	879	Other
HN328	824.44	Other
HN329	934	Hap2
HN330	1131	Other
HN331	974	Hap2
HN334	682	Hap2
HN338	886	Hap2
HN341	580	Other
HN343	877	Hap2
HN348	1015	Hap2
HN349	977	Hap2
HN351	583	Other
HN352	720	Hap2
HN355	639	Hap2
HN356	753	Hap2
HN357	894	Hap2
HN358	882	Hap2
HN359	659	Hap2
HN360	738	Hap2
HN361	736	Other
HN363	NA	Other
HN365	874	Hap2
HN367	823	Other
HN368	472	Hap2
HN370	824	Hap2
HN372	834	Other
HN373	516	Hap2
HN377	807	Other
HN378	934	Other
HN381	520	Other
HN383	671	Other
HN384	493	Hap1
HN385	721	Hap2
HN386	587	Hap1
HN388	800	Hap2
HN389	568	Hap2
HN391	1080	Other
HN399	884	Hap2
HN401	644	Other
HN402	801	Hap2
HN403	910	Other
HN404	1100	Hap2
HN405	702	Other
HN407	901	Other
HN410	1232	Other
HN412	715	Hap2
HN413	741	Other
HN414	905	Hap2
HN415	828.89	Hap2
HN416	1128	Other
HN417	624.44	Hap2
HN419	NA	Other
HN421	NA	Other
HN422	1130	Hap2
HN424	981.67	Hap2
HN425	1173	Other
HN426	1115	Hap2
HN427	1563.64	Hap2
HN428	885	Hap2
HN429	914	Hap2
HN432	937	Hap2
HN433	530	Hap2
HN438	1038	Hap2
HN439	740	Hap2
HN440	555	Hap2
HN441	810	Hap2
HN443	994	Other
HN444	819	Hap2
HN446	885.56	Hap2
HN448	1043	Hap2
HN452	983	Hap2
HN453	844	Other
HN454	872	Other
HN456	812	Hap2
HN457	1003	Other
HN458	1043.33	Other
HN459	1163	Hap2
HN461	1104	Hap2
HN463	1485	Hap2
HN464	1230	Hap2
HN465	1001	Hap2
HN466	1045	Hap2
HN467	657	Hap2
HN468	1518	Hap2
HN470	701	Hap2
HN471	1074.55	Other
HN474	928	Hap2
HN475	1096	Hap2
HN476	883	Hap2
HN479	776	Other
HN480	834	Other
HN483	1017.27	Hap2
HN484	1151.82	Hap2
HN486	878	Other
HN487	830	Other
HN488	953	Other
HN489	608	Hap2
HN490	791	Hap2
HN491	723	Hap2
HN492	NA	Other
HN493	983	Hap2
HN495	884	Other
HN497	1063	Hap2
HN498	1005	Hap2
HN499	976	Hap2
HN500	1120	Hap2
HN501	1002	Hap2
HN503	934	Hap2
HN505	709	Other
HN506	725	Hap2
HN507	925.45	Hap2
HN511	764	Hap2
HN514	725.83	Hap2
HN515	650	Hap2
HN517	734	Hap2
HN518	560.91	Hap2
HN519	1067	Hap2
HN528	1039	Hap2
HN529	1229	Hap2
HN531	1191	Hap2
HN539	997.27	Hap2
HN543	907.27	Hap2
HN544	1115	Other
HN545	1036	Other
HN546	699.09	Hap2
HN550	1202.22	Other
HN553	819	Hap2
HN554	610	Other
HN556	482	Hap1
HN558	1052	Hap2
HN564	1086	Hap2
HN570	988	Hap2
HN571	882	Hap2
HN573	765	Other
HN574	863	Hap2
HN575	716	Hap2
HN576	781	Hap2
HN577	751	Hap2
HN578	800	Hap2
HN580	844	Hap2
HN581	691	Hap2
HN582	856	Other
HN583	709	Other
HN584	798	Hap2
HN585	743	Other
HN588	1214.55	Hap2
HN590	736	Other
HN593	1074.17	Hap2
HN601	845	Hap2
HN603	1002.31	Hap2
HN610	574	Other
HN611	488	Hap1
HN612	590	Hap2
HN618	492	Hap1
HN620	753	Hap2
HN624	NA	Other
HN625	817	Other
HN626	941	Other
HN627	1111	Hap2
HN629	979	Hap2
HN630	975	Hap2
HN631	1197	Hap2
HN632	922.73	Hap2
HN634	882	Other
HN635	925	Other
HN638	908	Hap2
HN640	924	Other
HN643	734	Hap2
HN645	1030	Other
HN646	864	Hap2
HN647	1036	Hap2
HN649	NA	Other
HN652	922	Hap2
HN653	591.82	Other
HN654	652	Other
HN656	958.18	Hap2
HN657	1017	Hap2
HN658	940	Other
HN660	977	Hap2
HN661	806	Hap2
HN663	833	Hap2
HN665	1215	Hap2
HN666	707	Hap2
HN667	651	Other
HN668	1141	Hap2
HN669	580	Other
HN671	441	Hap1
HN672	755	Other
HN674	424	Hap1
HN675	571	Hap2
HN676	977	Other
HN677	880	Hap2
HN679	737	Hap2
HN681	342	Hap2
HN682	807	Other
HN684	584	Hap2
HN686	984	Hap2
HN687	907	Hap2
HN689	935	Hap2
HN691	838	Hap2
HN694	781	Other
HN696	393	Hap1
HN697	807	Other
HN699	547	Other
HN700	657	Other
HN701	495	Other
HN702	342	Hap1
HN704	NA	Other
HN706	990	Other
HN707	905	Hap2
HN708	664	Other
HN709	579	Hap2
HN710	922	Hap2
HN713	1177	Hap2
HN714	804	Other
HN715	993	Hap2
HN716	876	Other
HN718	705	Hap2
HN720	966.67	Hap2
HN721	956	Other
HN724	868	Other
HN726	NA	Other
HN728	NA	Other
HN729	825	Hap2
HN731	793	Hap2
HN733	NA	Other
HN736	955	Other
HN738	NA	Other
HN739	444	Hap2
HN740	985	Hap2
HN742	879	Hap2
HN744	663	Other
HN746	866	Other
HN747	867	Other
HN748	658	Hap2
HN750	419	Hap1
HN751	410	Hap2
HN752	514	Other
HN754	397	Hap1
HN756	792	Hap2
HN757	751	Hap2
HN758	926	Other
HN759	554	Hap1
HN760	931	Hap2
HN761	751	Hap2
HN762	940	Other
HN764	NA	Other
HN766	NA	Other
HN768	929	Other
HN769	445	Hap1
HN772	657	Hap2
HN780	693	Hap1
HN786	1017	Hap2
HN787	1425	Hap2
HN788	NA	Other
HN791	526	Hap1
HN793	649	Hap2
HN797	532	Hap1
HN798	740	Hap2
HN800	1011	Hap2
HN804	1013	Hap2
HN805	502	Other
HN806	1139	Other
HN807	582	Hap2
HN808	1342	Hap2
HN810	897	Hap2
HN811	846	Hap2
HN812	1273	Hap2
HN813	656	Other
HN816	375	Hap2
HN819	783	Other
HN821	645	Hap2
HN822	455	Hap1
HN823	440	Other
HN826	1145	Hap2
HN828	761	Other
HN829	875	Hap2
HN830	925	Other
HN831	581	Hap2
HN833	727	Hap2
HN837	507	Hap2
HN838	594	Other
HN839	489	Hap2
HN841	556	Hap2
HN842	706	Hap2
HN844	524	Hap2
HN845	437	Hap2
HN846	535	Hap2
HN848	752	Hap2
HN849	467.27	Hap1
HN850	935	Hap2
HN856	652	Other
HN857	823	Hap2
HN860	1162	Hap2
HN862	584	Hap2
HN864	500.91	Other
HN866	501.82	Other
HN867	445	Other
HN868	462	Hap2
HN869	546	Other
HN871	752	Hap2
HN872	525.45	Hap2
HN873	664	Other
HN874	573	Hap2
HN875	604	Other
HN878	696	Hap2
HN879	483	Hap2
HN881	622	Hap2
HN882	474	Hap2
HN883	684	Hap2
HN886	889	Hap2
HN888	574	Hap2
HN890	446	Hap2
HN891	679	Hap2
HN895	365	Hap2
HN896	495	Other
G03	NA	Other
G04	NA	Other
G08	NA	Other
G09	NA	Other
G10	NA	Other
G13	NA	Other
G14	NA	Other
G17	NA	Other
G19	NA	Other
G22	NA	Other
G23	NA	Other
G26	NA	Other
G27	NA	Other
G31	NA	Other
G33	NA	Other
G35	NA	Other
G38	NA	Other
G50	NA	Other
G51	NA	Other
K30076	NA	Other
Y8	NA	Other
Y22	NA	Other
V14167	NA	Other

## Sheet: Fig. 6k
Tobacco	0800	0800-GSA1-Hap1	0800-GSA1-Hap2
LEN	3635	5547	6565
	3346	5316	6679
	3518	5215	6864
REN	57136	31460	20494
	43195	30729	21997
	47098	30318	23554
L/R	0.0636201	0.176319	0.320338
	0.0774627	0.172996	0.303632
	0.0746953	0.17201	0.291415
